# Supplementary material for: Design of an Epitope-Based Vaccine Ensemble for Animal Trypanosomiasis by Computational Methods
Source: Vaccines (Basel). 2020 Mar 16;8(1):130. doi: 10.3390/vaccines8010130 (PMC7157688; doi:10.3390/vaccines8010130)
Supplement: Supplementary file 1 [file vaccines-08-00130-s001.zip]

Archive with 1 entries (1 files):
- vaccines-679173-supplementary.xlsx
