# Supplementary material for: Design of an Epitope-Based Vaccine Ensemble for Animal Trypanosomiasis by Computational Methods
Source: Vaccines (Basel). 2020 Mar 16;8(1):130. doi: 10.3390/vaccines8010130 (PMC7157688; doi:10.3390/vaccines8010130)
Supplement: Supplementary file 1 [file vaccines-08-00130-s001.zip › vaccines-679173-supplementary.xlsx]

## Sheet: S1A.B_cell_epitopes
Table S1A. Conserved B cell epitopes predicted in the invariant AAT-spp. proteome.
Epitope	Length	Antigen1	Annotation1	SP2	Tmb2	TargetP2	GPI-anchor2	Bos taurus hit3	Id (%)4	Bos indicus hit3	Id (%)4	Microbiome hit5	Id (%)4	Ovis aries hit3	Id (%)4	Capra hircus hit3	Id (%)4	Sus scrofa hit3	Id (%)4	Comments (on the antigen of origin of the epitope)
MQYGSTPKDIRYGIE	15	TcIL3000.11.15250.1-p1_1	chaperonin HSP60, mitochondrial precursor	No	No - outside	Other (5)	No	NP_001029859.1	28.5714	XP_019842974.1	31.5789	gnl|BL_ORD_ID|564173 scaffold_20387_1 # 2 # 1510 # 1 # ID=138_1;partial=10;start_type=Edge;rbs_motif=None;rbs_spacer=None;gc_cont=0.657	60	XP_014957380.1	40	XP_017900386.1	13.3333	AGU01766.1	33.3333	Chaperonin-like superfamily
EIGALIGDAMQQVGK	15	TcIL3000.11.15250.1-p1_2	chaperonin HSP60, mitochondrial precursor	No	No - outside	Other (5)	No	XP_024851069.1	65.3846	XP_019820927.1	65.3846	gnl|BL_ORD_ID|1696588 k87_8168053_47 # 53019 # 54659 # 1 # ID=21_47;partial=00;start_type=ATG;rbs_motif=AGGAG;rbs_spacer=5-10bp;gc_cont=0.480	80	XP_014952072.2	53.3333	XP_017900387.1	13.3333	APX54869.1	26.6667	Chaperonin-like superfamily
GFTSPYFVTNTKSQKC	16	TcIL3000.11.15250.1-p1_3	chaperonin HSP60, mitochondrial precursor	No	No - outside	Other (5)	No	AAI02078.1	56.25	XP_019829938.1	56.25	gnl|BL_ORD_ID|1582363 scaffold_136_59 # 64241 # 65854 # -1 # ID=3_59;partial=00;start_type=ATG;rbs_motif=AGGA;rbs_spacer=5-10bp;gc_cont=0.436	68.75	XP_027820861.1	25	XP_017912578.1	25	AII02987.1	25	Chaperonin-like superfamily
VFTGAQMISEDLGLSLDQS	19	TcIL3000.11.15250.1-p1_4	chaperonin HSP60, mitochondrial precursor	No	No - outside	Other (5)	No	XP_024847167.1	23.3333	XP_019820980.1	47.619	gnl|BL_ORD_ID|1669811 k87_460639_9 # 7924 # 9531 # -1 # ID=10_9;partial=01;start_type=Edge;rbs_motif=None;rbs_spacer=None;gc_cont=0.605	57.8947	XP_012037776.3	26.3158	XP_017900385.1	15.7895	AEQ77028.1	10.5263	Chaperonin-like superfamily
TISRDECILMEGGGSAIAVEERVQMIRDMIAAEDHEYNRERL	42	TcIL3000.11.15250.1-p1_5	chaperonin HSP60, mitochondrial precursor	No	No - outside	Other (5)	No	XP_024847167.1	23.3333	XP_019820980.1	47.619	gnl|BL_ORD_ID|225874 scaffold_192_32 # 27400 # 29016 # 1 # ID=9_32;partial=00;start_type=ATG;rbs_motif=AGGA;rbs_spacer=5-10bp;gc_cont=0.529	47.619	XP_014952261.2	9.52381	XP_017900387.1	4.7619	NP_001157119.1	2.38095	Chaperonin-like superfamily
RIEDRGLEDKEKREGLN	17	TcIL3000.11.15250.1-p1_6	chaperonin HSP60, mitochondrial precursor	No	No - outside	Other (5)	No	XP_024847167.1	23.3333	XP_019811187.1	47.0588	gnl|BL_ORD_ID|1627748 scaffold_15548_2 # 1890 # 4169 # -1 # ID=189_2;partial=00;start_type=ATG;rbs_motif=AAA;rbs_spacer=10bp;gc_cont=0.517	58.8235	XP_004002898.1	35.2941	XP_017900387.1	11.7647	NP_001107178.1	11.7647	Chaperonin-like superfamily
MRKRVNESQAPLPAL	15	TcIL3000.11.15250.1-p1_7	chaperonin HSP60, mitochondrial precursor	No	No - outside	Other (5)	No	NP_001029859.1	28.5714	XP_019842974.1	31.5789	gnl|BL_ORD_ID|1881043 scaffold_3425_8 # 6242 # 7360 # 1 # ID=35_8;partial=00;start_type=ATG;rbs_motif=TAA;rbs_spacer=8bp;gc_cont=0.387	66.6667	XP_027819130.1	33.3333	XP_017912578.1	26.6667	NP_999524.1	26.6667	Chaperonin-like superfamily
FRAILFLPKRAPFDMFEPNKKRNNIK	26	TcIL3000_0_26140.1-p1_1	Heat shock protein 83, putative	No	No - outside	Other (1)	No	NP_001012688.1	73.0769	XP_019839158.1	73.0769	gnl|BL_ORD_ID|1894370 k87_5818923_2 # 909 # 2840 # 1 # ID=60_2;partial=00;start_type=ATG;rbs_motif=GGAG/GAGG;rbs_spacer=5-10bp;gc_cont=0.508	42.3077	XP_027825016.1	11.5385	XP_017912578.1	15.3846	AIL54361.1	7.69231	Hsp90 superfamily
ISRENLQQNKILKVIRKNIVKK	22	TcIL3000_0_26140.1-p1_2	Heat shock protein 83, putative	No	No - outside	Other (1)	No	NP_001073105.1	90.9091	CCA61548.1	90.9091	gnl|BL_ORD_ID|26559 NODE_1500_length_29470_cov_33.3958_27 # 28256 # 29470 # -1 # ID=19_27;partial=01;start_type=Edge;rbs_motif=None;rbs_spacer=None;gc_cont=0.587	68.1818	XP_027813217.1	18.1818	XP_017900385.1	18.1818	AOS51260.1	9.09091	Hsp90 superfamily
KCIYYVTGDSKKKLETSPFIEQAKRRG	27	TcIL3000_0_26140.1-p1_3	Heat shock protein 83, putative	No	No - outside	Other (1)	No	NP_001073105.1	48.1481	CCA61548.1	48.1481	gnl|BL_ORD_ID|142033 scaffold_1927_4 # 3469 # 5439 # -1 # ID=35_4;partial=00;start_type=GTG;rbs_motif=AGGA;rbs_spacer=5-10bp;gc_cont=0.631	33.3333	XP_027817547.1	14.8148	XP_017912578.1	3.7037	AAA51295.1	7.40741	Hsp90 superfamily
GSFQHYLDERDKWDEAWITGRA	22	TcIL3000_1_690.1-p1_1	conserved protein, unknown function	No	No - inside	M (1)	No	AAI02078.1	56.25	XP_019829938.1	56.25	gnl|BL_ORD_ID|1366159 scaffold_184_32 # 43094 # 43912 # 1 # ID=1_32;partial=00;start_type=ATG;rbs_motif=TAGAA;rbs_spacer=8bp;gc_cont=0.435	40.9091	XP_027819953.1	9.09091	NA	NA	AAA31048.1	22.7273	No putative conserved domains found
YYDGNYDQYCITRAEKESNQMRRFQWEQNQIKSMKEYIARFGHGSAKLARQAQSKEKTLARMTRGGLTE	69	TcIL3000_10_13320.1-p1_1	ABC transporter, putative	No	No - outside	M (2)	No	NP_001039601.1	75.3623	XP_019815086.1	75.3623	gnl|BL_ORD_ID|610522 scaffold_19_100 # 125190 # 127214 # -1 # ID=3_100;partial=00;start_type=ATG;rbs_motif=None;rbs_spacer=None;gc_cont=0.524	37.6812	XP_027827174.1	4.34783	XP_017912578.1	2.89855	BAH60698.1	1.44928	No putative conserved domains found
RIVERSEAMTPWGFPPLFQFEERL	24	TcIL3000_10_2690.1-p1_1	hypothetical protein, conserved	No	No - outside	M (2)	No	XP_024847167.1	23.3333	XP_019811187.1	47.0588	gnl|BL_ORD_ID|75161 NODE_13033_length_8347_cov_51.987_6 # 6521 # 8347 # -1 # ID=276_6;partial=01;start_type=Edge;rbs_motif=None;rbs_spacer=None;gc_cont=0.548	29.1667	5LNK	37.5	XP_017912578.1	8.33333	AHL46845.1	8.33333	No putative conserved domains found
LEPRLKFFSRASQQSLERRRRGHVMTPH	28	TcIL3000_10_2690.1-p1_2	hypothetical protein, conserved	No	No - outside	M (2)	No	NP_001029859.1	28.5714	XP_019842974.1	31.5789	gnl|BL_ORD_ID|581958 scaffold_2014_1 # 338 # 1375 # -1 # ID=57_1;partial=00;start_type=ATG;rbs_motif=GGA/GAG/AGG;rbs_spacer=5-10bp;gc_cont=0.440	35.7143	XP_014960376.1	14.2857	XP_017912578.1	7.14286	NP_999139.1	7.14286	No putative conserved domains found
EYIPRAFPVKSTTGL	15	TcIL3000_10_3450.1-p1_1	hypothetical protein, conserved	No	No - outside	M (4)	No	XP_024851069.1	65.3846	XP_019820927.1	65.3846	gnl|BL_ORD_ID|1491416 scaffold_13470_4 # 3600 # 4853 # 1 # ID=111_4;partial=00;start_type=ATG;rbs_motif=GGAGG;rbs_spacer=5-10bp;gc_cont=0.519	46.6667	XP_027834498.1	26.6667	XP_017900385.1	33.3333	XP_001929596.1	13.3333	No putative conserved domains found
ECQDDWCTLEKRYFW	15	TcIL3000_10_3450.1-p1_2	hypothetical protein, conserved	No	No - outside	M (4)	No	XP_024851069.1	65.3846	XP_019820927.1	65.3846	gnl|BL_ORD_ID|1175092 scaffold_337_4 # 5207 # 6964 # -1 # ID=9_4;partial=00;start_type=ATG;rbs_motif=TAAAAA;rbs_spacer=8bp;gc_cont=0.330	66.6667	XP_027825130.1	26.6667	XP_017900385.1	26.6667	NP_001106759.1	13.3333	No putative conserved domains found
LETAQKWNEWRFWELDPEQVKKVAREDQNIGREGLGYNSPWEQVVREDFDKRKKALTQEEMAELKRMDTERMARETAAYKERKDRIRDDLEKARG	95	TcIL3000_10_3450.1-p1_3	hypothetical protein, conserved	No	No - outside	M (4)	No	NP_001029859.1	28.5714	XP_019842974.1	31.5789	gnl|BL_ORD_ID|1733451 k87_18443202_11 # 7227 # 8324 # -1 # ID=35_11;partial=00;start_type=ATG;rbs_motif=GGAG/GAGG;rbs_spacer=5-10bp;gc_cont=0.241	17.8947	XP_027832307.1	3.15789	XP_017912578.1	2.10526	AAF65926.1	1.05263	No putative conserved domains found
KFLNKRFAVDKDLQRMQPGKRYSGKTAD	28	TcIL3000_10_3450.1-p1_4	hypothetical protein, conserved	No	No - outside	M (4)	No	NP_001029859.1	28.5714	XP_019834515.1	28.5714	gnl|BL_ORD_ID|1075687 scaffold_1128_10 # 7100 # 8194 # 1 # ID=43_10;partial=00;start_type=ATG;rbs_motif=None;rbs_spacer=None;gc_cont=0.392	46.4286	XP_004014566.4	14.2857	XP_017900385.1	14.2857	NP_001106757.1	7.14286	No putative conserved domains found
PFGRFAHTPTVLPDSSIDLSYEVPWW	26	TcIL3000_10_510.1-p1_1	hypothetical protein, conserved	No	No - outside	Other (3)	No	NP_001029859.1	28.5714	XP_019842974.1	31.5789	gnl|BL_ORD_ID|188481 scaffold_660_40 # 35437 # 36324 # 1 # ID=33_40;partial=00;start_type=ATG;rbs_motif=TAA;rbs_spacer=14bp;gc_cont=0.537	46.1538	XP_004003409.1	15.3846	XP_017900386.1	7.69231	AAD19832.1	7.69231	Cytochrome b5 domain superfamily
ILGSVKKATITKDDTVLLNGGGD	23	TcIL3000_10_5470.1-p1_1	chaperonin HSP60, mitochondrial precursor	No	No - outside	M (2)	No	NP_001179138.2	30.4348	XP_019832460.1	30.4348	gnl|BL_ORD_ID|122226 NODE_316_length_54317_cov_12.3189_31 # 48725 # 50344 # 1 # ID=111_31;partial=00;start_type=ATG;rbs_motif=AAAA;rbs_spacer=12bp;gc_cont=0.511	60.8696	XP_004009116.2	17.3913	XP_017912578.1	8.69565	AGS50334.1	8.69565	Chaperonin-like superfamily
DSLCTLNMVPGVSVYGEKRVEVGATQ	26	TcIL3000_10_6460.1-p1_1	fibrillarin, putative	No	No - outside	Other (3)	No	XP_024851069.1	65.3846	XP_019820927.1	65.3846	gnl|BL_ORD_ID|1463016 scaffold_3400_2 # 295 # 2067 # 1 # ID=30_2;partial=00;start_type=ATG;rbs_motif=AGGAG;rbs_spacer=5-10bp;gc_cont=0.268	38.4615	XP_027822389.1	15.3846	XP_017900385.1	7.69231	NP_001302583.1	7.69231	S-adenosylmethionine-dependent methyltransferases superfamily
TGQFEKAGEQKEREGKH	17	TcIL3000_10_970.1-p1_1	intraflagellar transport protein 172, putative	No	No - outside	M (5)	No	XP_024847167.1	23.3333	XP_019820980.1	47.619	gnl|BL_ORD_ID|1503866 scaffold_4552_6 # 4807 # 5280 # -1 # ID=40_6;partial=00;start_type=ATG;rbs_motif=AAA;rbs_spacer=3bp;gc_cont=0.555	47.0588	XP_027819049.1	23.5294	NA	NA	NP_999524.1	23.5294	WD40 and SNAP superfamilies (one domain each)
DFDCTDFPKKYPMPKSSS	18	TcIL3000_10_970.1-p1_2	intraflagellar transport protein 172, putative	No	No - outside	M (5)	No	-	-	-	-	gnl|BL_ORD_ID|840761 scaffold_5188_11 # 12180 # 13199 # 1 # ID=57_11;partial=00;start_type=ATG;rbs_motif=GGAG/GAGG;rbs_spacer=5-10bp;gc_cont=0.647	38.8889	XP_011957977.1	38.8889	XP_017900387.1	11.1111	AHH30007.1	11.1111	WD40 and SNAP superfamilies (one domain each)
KYPFNYAREAPNTSVFPQYQ	20	TcIL3000_6_4030.1-p1_1	hypothetical protein, conserved	No	Yes [1-73i; 74-96tmb; 97-141o]	Other (4)	No	NP_001029859.1	28.5714	XP_019842974.1	31.5789	gnl|BL_ORD_ID|527933 scaffold_338_27 # 29555 # 30802 # 1 # ID=16_27;partial=00;start_type=ATG;rbs_motif=AATAA;rbs_spacer=9bp;gc_cont=0.438	35	XP_014950086.2	15	XP_017912578.1	10	NP_001302593.1	10	No putative conserved domains found
ADDGYVGYDSVPFHRYNR	18	TcIL3000_7_2400.1-p1_1	hypothetical protein, conserved	No	No - outside	M (4)	No	-	-	-	-	gnl|BL_ORD_ID|219325 scaffold_472_24 # 27209 # 27697 # 1 # ID=51_24;partial=00;start_type=ATG;rbs_motif=None;rbs_spacer=None;gc_cont=0.374	61.1111	XP_027835650.1	55.5556	NA	NA	AIX87990.1	11.1111	No putative conserved domains found
LGCATCKMPNDINEA	15	TcIL3000_7_510.1-p1_1	hypothetical protein, conserved	No	No - outside	Other (3)	No	NP_001029859.1	28.5714	XP_019842974.1	31.5789	gnl|BL_ORD_ID|261547 scaffold_97_30 # 36746 # 37945 # 1 # ID=2_30;partial=00;start_type=GTG;rbs_motif=GGAGG;rbs_spacer=5-10bp;gc_cont=0.562	46.6667	XP_014947606.1	33.3333	NA	NA	ADY80029.1	26.6667	Aldo-keto reductases
IIKGCNVFELDGSMSDVHQSI	21	TcIL3000_7_510.1-p1_2	hypothetical protein, conserved	No	No - outside	Other (3)	No	AAI02078.1	56.25	XP_019829938.1	56.25	gnl|BL_ORD_ID|1635658 scaffold_5082_1 # 1 # 717 # 1 # ID=67_1;partial=10;start_type=Edge;rbs_motif=None;rbs_spacer=None;gc_cont=0.533	47.619	XP_014959328.2	23.8095	NA	NA	NP_001107178.1	9.52381	Aldo-keto reductases
TSAAGLSPDWLEAFFTNVAYNT	22	TcIL3000_7_510.1-p1_3	hypothetical protein, conserved	No	No - outside	Other (3)	No	XP_024847167.1	23.3333	XP_019820980.1	47.619	gnl|BL_ORD_ID|762623 scaffold_69_32 # 36963 # 37985 # -1 # ID=8_32;partial=00;start_type=ATG;rbs_motif=AATAA;rbs_spacer=8bp;gc_cont=0.548	36.3636	XP_004017613.2	13.6364	NA	NA	O77741.1	4.54545	Aldo-keto reductases
KSLRMNFFTVCERCVLKEM	19	TcIL3000_7_510.1-p1_4	hypothetical protein, conserved	No	No - outside	Other (3)	No	NP_001029859.1	28.5714	XP_019842974.1	31.5789	gnl|BL_ORD_ID|62988 NODE_7746_length_11937_cov_41.9221_2 # 667 # 5199 # 1 # ID=110_2;partial=00;start_type=TTG;rbs_motif=TAA;rbs_spacer=12bp;gc_cont=0.530	36.8421	XP_027823105.1	21.0526	XP_017912578.1	10.5263	AGU01766.1	10.5263	Aldo-keto reductases
EKGPSTLPPLEHLFVASVYLAAQRQFTNLFFF	32	TcIL3000_7_510.1-p1_5	hypothetical protein, conserved	No	No - outside	Other (3)	No	XP_024851069.1	65.3846	XP_019820927.1	65.3846	gnl|BL_ORD_ID|258334 scaffold_153_73 # 84546 # 85928 # 1 # ID=9_73;partial=00;start_type=ATG;rbs_motif=GGA/GAG/AGG;rbs_spacer=5-10bp;gc_cont=0.463	34.375	XP_027813175.1	12.5	XP_017912578.1	6.25	ABM92961.1	3.125	Aldo-keto reductases
DLKEWCKQYEQLTNDMLRLR	20	TcIL3000_7_510.1-p1_6	hypothetical protein, conserved	No	No - outside	Other (3)	No	-	-	-	-	gnl|BL_ORD_ID|539153 scaffold_21704_1 # 22 # 1407 # -1 # ID=104_1;partial=00;start_type=ATG;rbs_motif=AGGA;rbs_spacer=5-10bp;gc_cont=0.467	55	XP_027812328.1	30	XP_017912578.1	10	ABA39527.1	5	Aldo-keto reductases
ELPGAITHKSILELR	15	TcIL3000_8_4670.1-p1_1	hypothetical protein, conserved	No	No - outside	Other (2)	No	XP_024851069.1	65.3846	XP_019820927.1	65.3846	gnl|BL_ORD_ID|611179 scaffold_287_45 # 53471 # 54331 # -1 # ID=10_45;partial=00;start_type=ATG;rbs_motif=AAAAA;rbs_spacer=12bp;gc_cont=0.319	60	XP_014955173.2	26.6667	XP_017900387.1	13.3333	NP_999374.1	20	No putative conserved domains found
QSQQQLLASTRGGMPAR	17	TcIL3000_8_4670.1-p1_2	hypothetical protein, conserved	No	No - outside	Other (2)	No	XP_024847167.1	23.3333	XP_019816904.1	23.3333	gnl|BL_ORD_ID|1870179 scaffold_2829_5 # 1856 # 2890 # -1 # ID=40_5;partial=00;start_type=GTG;rbs_motif=AAA;rbs_spacer=14bp;gc_cont=0.489	47.0588	XP_014953673.2	23.5294	XP_017912578.1	11.7647	XP_001928391.1	23.5294	No putative conserved domains found
SGVRHLRMAGDGTVGQN	17	TcIL3000_9_6470.1-p1_1	hypothetical protein, conserved	No	No - outside	M (5)	No	XP_024847167.1	23.3333	XP_019820980.1	47.619	gnl|BL_ORD_ID|998513 scaffold_18478_1 # 2 # 523 # -1 # ID=104_1;partial=10;start_type=ATG;rbs_motif=GGA/GAG/AGG;rbs_spacer=5-10bp;gc_cont=0.489	52.9412	XP_027833626.1	23.5294	NA	NA	CAM34254.1	23.5294	SDR superfamily
DWLERQFIDNCATPERDP	18	TcIL3000_9_6470.1-p1_2	hypothetical protein, conserved	No	No - outside	M (5)	No	XP_024851069.1	65.3846	XP_019820927.1	65.3846	gnl|BL_ORD_ID|1406727 scaffold_95_92 # 113692 # 114690 # -1 # ID=5_92;partial=00;start_type=ATG;rbs_motif=TAGAA;rbs_spacer=15bp;gc_cont=0.362	38.8889	XP_004017075.3	38.8889	XP_017900385.1	22.2222	AAF65926.1	11.1111	SDR superfamily
LLDWEDFGIPREDLYR	16	TcIL3000_9_6470.1-p1_3	hypothetical protein, conserved	No	No - outside	M (5)	No	NP_001029859.1	28.5714	XP_019842974.1	31.5789	gnl|BL_ORD_ID|237401 scaffold_137_140 # 153661 # 155055 # 1 # ID=4_140;partial=00;start_type=ATG;rbs_motif=AAA;rbs_spacer=12bp;gc_cont=0.303	50	XP_027820213.1	37.5	XP_017900385.1	12.5	AIA61643.1	12.5	SDR superfamily
KALGTNDSYVDPDSVRVDP	19	TevSTIB805.5.5170-t26_1-p1_1	hypothetical protein, conserved	No	Yes [1-22i; 23-45tmb; 46-750o; 751-773tmb; 774-818i]	S (3)	No	NP_001073105.1	90.9091	CCA61548.1	90.9091	gnl|BL_ORD_ID|10243 NODE_26655_length_4855_cov_28.865_4 # 2086 # 4734 # 1 # ID=1_4;partial=00;start_type=ATG;rbs_motif=GGAGG;rbs_spacer=5-10bp;gc_cont=0.514	57.8947	XP_027832025.1	15.7895	NA	NA	4CE4	10.5263	https://www.ncbi.nlm.nih.gov/Structure/cdd/cddsrv.cgi?ascbin=8&maxaln=10&seltype=2&uid=cd05819
QQTRFDNTTEEKLRSLTYTQTDKTVDEYYG	30	TevSTIB805.5.5170-t26_1-p1_2	hypothetical protein, conserved	No	Yes [1-22i; 23-45tmb; 46-750o; 751-773tmb; 774-818i]	S (3)	No	XP_024847167.1	23.3333	XP_019816904.1	23.3333	gnl|BL_ORD_ID|286339 scaffold_35_146 # 168689 # 169666 # 1 # ID=1_146;partial=00;start_type=ATG;rbs_motif=GGAG/GAGG;rbs_spacer=5-10bp;gc_cont=0.390	36.6667	XP_027832519.1	13.3333	XP_017900387.1	10	ABM92961.1	6.66667	https://www.ncbi.nlm.nih.gov/Structure/cdd/cddsrv.cgi?ascbin=8&maxaln=10&seltype=2&uid=cd05819
FPDPPFNFSAVVPER	15	TevSTIB805.5.5170-t26_1-p1_3	hypothetical protein, conserved	No	Yes [1-22i; 23-45tmb; 46-750o; 751-773tmb; 774-818i]	S (3)	No	XP_024851069.1	65.3846	XP_019820927.1	65.3846	gnl|BL_ORD_ID|1474574 scaffold_1911_23 # 32839 # 36234 # 1 # ID=31_23;partial=00;start_type=ATG;rbs_motif=TAAAA;rbs_spacer=4bp;gc_cont=0.508	46.6667	XP_027835118.1	26.6667	XP_017912578.1	13.3333	BAX02568.1	13.3333	https://www.ncbi.nlm.nih.gov/Structure/cdd/cddsrv.cgi?ascbin=8&maxaln=10&seltype=2&uid=cd05819
SGVKANDTGVGPNTTNTAGGA	21	TevSTIB805.5.5170-t26_1-p1_4	hypothetical protein, conserved	No	Yes [1-22i; 23-45tmb; 46-750o; 751-773tmb; 774-818i]	S (3)	No	XP_024847167.1	23.3333	XP_019820980.1	47.619	gnl|BL_ORD_ID|1692152 k87_42728789_22 # 22859 # 24664 # -1 # ID=137_22;partial=00;start_type=ATG;rbs_motif=GGxGG;rbs_spacer=5-10bp;gc_cont=0.326	42.8571	XP_027820594.1	14.2857	NA	NA	BAX02569.1	9.52381	https://www.ncbi.nlm.nih.gov/Structure/cdd/cddsrv.cgi?ascbin=8&maxaln=10&seltype=2&uid=cd05819
CVDIIDWRDLDEMLNNRTDEVVEKSL	26	TevSTIB805.5.5170-t26_1-p1_5	hypothetical protein, conserved	No	Yes [1-22i; 23-45tmb; 46-750o; 751-773tmb; 774-818i]	S (3)	No	-	-	-	-	gnl|BL_ORD_ID|1674532 scaffold_13870_6 # 4256 # 4849 # 1 # ID=130_6;partial=00;start_type=ATG;rbs_motif=AAAA;rbs_spacer=7bp;gc_cont=0.513	34.6154	XP_027818181.1	11.5385	XP_017912578.1	7.69231	YP_002600787.1	7.69231	https://www.ncbi.nlm.nih.gov/Structure/cdd/cddsrv.cgi?ascbin=8&maxaln=10&seltype=2&uid=cd05819
EDRVSNIGVPLTDGK	15	TevSTIB805.5.5170-t26_1-p1_6	hypothetical protein, conserved	No	Yes [1-22i; 23-45tmb; 46-750o; 751-773tmb; 774-818i]	S (3)	No	XP_024851069.1	65.3846	XP_019820927.1	65.3846	gnl|BL_ORD_ID|691003 scaffold_90_39 # 50153 # 51883 # -1 # ID=18_39;partial=00;start_type=ATG;rbs_motif=AAAA;rbs_spacer=9bp;gc_cont=0.449	60	XP_027816638.1	26.6667	NA	NA	NP_001106757.1	13.3333	https://www.ncbi.nlm.nih.gov/Structure/cdd/cddsrv.cgi?ascbin=8&maxaln=10&seltype=2&uid=cd05819
1Antigen name and annotation are those reported in the parasite proteome of origin from TriTrypDB [12]; except for the final "_1, _2,…", which were asigned by us to identify the conserved fragment (≥15 residues long) within each antigen.
2Presence of a signal peptide, transmembrane domains, and the subcellular localization of antigens were respectively predicted with SignalP 4.1, TMHMM, and TargetP1.1 running as standalone programs [21]; whereas absence of GPI-anchor signal was predicted with GPI-Predictor [22].
In the TMHMM column: i, internal; tmb, transmembrane; o, outer. In TargetP column: M, mithocondrial; S, secreted; the number in parenthesis stands for the prediction “Reliability class” (RC), which ranges from 1 to 5 where 1 indicates the strongest prediction.
Note: those epitopes predicted to have subcellular localization to the mithocondrion with RC 1-3 were dismissed (shown in light grey).
3Bos taurus (tax id: 9913), Bos indicus (tax id: 9915), Ovis aries (tax id: 9940), Capra hircus (tax id: 9925) and Sus scrofa (tax id: 9825) non-redundant protein collection protein sequences are identified by their accession reference number at NCBI or PDB id. NA, not applicable.
4Percentage of identity (number of identical residues per queried length) of each epitope to its corresponding blasted cow microbiome or Bos taurus and Bos indicus hit (NCBI or PDB Accesion name). -, means there is no hit.
Note: those epitopes with an Id % ≥70% to proteins in cows, sheep, goats and pigs were dismissed (shown in grey).
5Protein hits in the cow microbiome [20] are identified by the sequencing project "scaffold_..." ID, which is preceded by an ID generated by BLAST (for details see http://biopython.org/DIST/docs/api/Bio.SearchIO.BlastIO-module.html).

## Sheet: S1B.CD4_T_cell_epitopes
Table S1B. Conserved CD 4 T cell epitopes predicted (0.01% top scoring) in the invariant AAT-spp. proteome.
Epitope	Antigen1	Annotation1	HLAs2	Bos taurus hit3	Id (%)4	Bos indicus hit3	Id (%)4	Microbiome hit5	Id (%)4	Ovis aries hit3	Id (%)4	Capra hircus hit3	Id (%)4	Sus scrofa hit3	Id (%)4
VFNGSGIPIDDGPPVL	TcIL3000.11.12320.1-p1/1-495_4	Vacuolar proton pump subunit B, putative	HLA-DRB3*01:01	DAA24802	75	XP_019821846	81.25	gnl|BL_ORD_ID|95707 NODE_639_length_43065_cov_14.7469_25 # 30680 # 31453 # 1 # ID=5_25;partial=00;start_type=ATG;rbs_motif=AATAA;rbs_spacer=8bp;gc_cont=0.406	77.7778	XP_014959598.1	25	NA	NA	ABW75091.1	37.5
RRGFPGYMYTDLACIYERAGR	TcIL3000.11.12320.1-p1/1-495_7	Vacuolar proton pump subunit B, putative	HLA-DRB3*01:01	DAA24802	95.2381	XP_019821846	95.2381	gnl|BL_ORD_ID|1245164 k87_18834978_2 # 1023 # 2393 # 1 # ID=129_2;partial=00;start_type=ATG;rbs_motif=GGAGG;rbs_spacer=5-10bp;gc_cont=0.441	88.8889	XP_004006102.2	19.0476	XP_017912578.1	9.52381	AAQ24844.1	9.52381
TMLNGAAIMDAALLL	TcIL3000.11.13610.1-p1/1-477_5	eukaryotic translation initiation factor 2 gamma, putative	HLA-DQA1*01:02_DQB1*06:02	NP_001039582	93.3333	XP_019811547	93.3333	gnl|BL_ORD_ID|1566083 scaffold_2972_14 # 19664 # 20629 # -1 # ID=30_14;partial=00;start_type=ATG;rbs_motif=AAA;rbs_spacer=12bp;gc_cont=0.582	88.8889	XP_027830918.1	26.6667	XP_017900387.1	93.3333	NP_001163994.1	13.3333
ATMLNGAAIMDAALLLIAANE	TcIL3000.11.13610.1-p1/1-477_5	eukaryotic translation initiation factor 2 gamma, putative	HLA-DRB3*01:01	NP_001039582	90.4762	XP_019811547	90.4762	gnl|BL_ORD_ID|1053886 scaffold_13636_5 # 2703 # 4688 # -1 # ID=98_5;partial=00;start_type=ATG;rbs_motif=TAAA;rbs_spacer=11bp;gc_cont=0.569	77.7778	XP_027833554.1	14.2857	XP_017912578.1	9.52381	AHJ90700.1	9.52381
VLMATMLNGAAIMDAALL	TcIL3000.11.13610.1-p1/1-477_5	eukaryotic translation initiation factor 2 gamma, putative	HLA-DQA1*01:02_DQB1*06:02	NP_001039582	88.8889	XP_019811547	88.8889	gnl|BL_ORD_ID|1803016 k87_42268984_8 # 3246 # 4475 # -1 # ID=156_8;partial=00;start_type=ATG;rbs_motif=GGAGG;rbs_spacer=5-10bp;gc_cont=0.355	88.8889	XP_027830918.1	16.6667	XP_017900387.1	88.8889	NP_001163994.1	11.1111
LVFVANRKLSSVAHILP	TcIL3000.11.15250.1-p1/1-594_6	chaperonin HSP60, mitochondrial precursor	HLA-DRB1*11:01	XP_024832975	41.1765	XP_019833569	41.1765	gnl|BL_ORD_ID|382622 scaffold_495_5 # 5982 # 6833 # -1 # ID=10_5;partial=00;start_type=ATG;rbs_motif=TAAAA;rbs_spacer=13bp;gc_cont=0.486	77.7778	XP_004002948.2	23.5294	XP_017900386.1	11.7647	NP_008646.1	23.5294
LRDIEQFYATQIEELPAN	TcIL3000.11.9080.1-p1/1-400_12	ATP-dependent RNA helicase FAL1, putative	HLA-DQA1*05:01_DQB1*02:01	NP_001039653	72.2222	XP_019837752	72.2222	gnl|BL_ORD_ID|1767887 scaffold_4340_1 # 3 # 1226 # -1 # ID=77_1;partial=10;start_type=ATG;rbs_motif=None;rbs_spacer=None;gc_cont=0.600	77.7778	XP_027835851.1	27.7778	NA	NA	NP_999524.1	11.1111
AQIHDIYRMIPPLQVVLVSAT	TcIL3000.11.9080.1-p1/1-400_6	ATP-dependent RNA helicase FAL1, putative	HLA-DRB3*02:02	NP_001039653	66.6667	XP_019837752	66.6667	gnl|BL_ORD_ID|151894 scaffold_563_5 # 3960 # 5555 # -1 # ID=17_5;partial=00;start_type=ATG;rbs_motif=GGAG/GAGG;rbs_spacer=5-10bp;gc_cont=0.493	66.6667	XP_012041059.1	19.0476	XP_017912578.1	9.52381	NP_001171996.1	9.52381
FKAQIHDIYRMIPPLQVVLVS	TcIL3000.11.9080.1-p1/1-400_6	ATP-dependent RNA helicase FAL1, putative	HLA-DRB1*09:01	NP_001039653	66.6667	XP_019837752	66.6667	gnl|BL_ORD_ID|997050 scaffold_727_28 # 35696 # 37903 # -1 # ID=2_28;partial=00;start_type=ATG;rbs_motif=GGAGG;rbs_spacer=5-10bp;gc_cont=0.465	66.6667	XP_012041059.1	19.0476	XP_017912578.1	9.52381	NP_001137588.1	9.52381
SGRTTGIVLDAGDGVTHTVPI	TcIL3000_0_09560.1-p1/1-376_2	actin A	HLA-DRB3*01:01	XP_010815069	90.4762	XP_019838715	90.4762	gnl|BL_ORD_ID|1693268 scaffold_5285_10 # 8886 # 9347 # 1 # ID=50_10;partial=01;start_type=GTG;rbs_motif=GGAG/GAGG;rbs_spacer=5-10bp;gc_cont=0.515	77.7778	XP_004021390.1	28.5714	XP_017900385.1	9.52381	NP_001106757.1	9.52381
KEQLCYVALDFDEEMTNSAK	TcIL3000_0_09560.1-p1/1-376_4	actin A	HLA-DQA1*05:01_DQB1*02:01	XP_010815069	65	XP_019838715	65	gnl|BL_ORD_ID|414411 scaffold_7060_4 # 3719 # 4942 # 1 # ID=77_4;partial=00;start_type=ATG;rbs_motif=GGA/GAG/AGG;rbs_spacer=5-10bp;gc_cont=0.495	77.7778	XP_004021390.1	65	XP_017912578.1	10	NP_999524.1	5
TFYLFKTLRAHMLPLTNC	TcIL3000_0_19270.1-p1/1-419_3	WD domain, G-beta repeat, putative	HLA-DPA1*02:01_DPB1*14:01	XP_024831267	77.7778	XP_019833596	77.7778	gnl|BL_ORD_ID|534841 scaffold_7476_13 # 12157 # 12876 # -1 # ID=120_13;partial=00;start_type=ATG;rbs_motif=AGGAGG;rbs_spacer=5-10bp;gc_cont=0.512	77.7778	XP_027817908.1	38.8889	XP_017912578.1	22.2222	NP_001106759.1	11.1111
QTFYLFKTLRAHMLP	TcIL3000_0_19270.1-p1/1-419_3	WD domain, G-beta repeat, putative	HLA-DPA1*02:01_DPB1*14:01	XP_024831267	73.3333	XP_019833596	73.3333	gnl|BL_ORD_ID|534841 scaffold_7476_13 # 12157 # 12876 # -1 # ID=120_13;partial=00;start_type=ATG;rbs_motif=AGGAGG;rbs_spacer=5-10bp;gc_cont=0.512	88.8889	XP_004005035.3	13.3333	NA	NA	4CE4	26.6667
GLVIERRLSDKHFVF	TcIL3000_0_22360.1-p1/1-451_11	NADH-dependent fumarate reductase	HLA-DRB3*01:01	3FE5_A	46.6667	XP_019825021	46.6667	gnl|BL_ORD_ID|1903743 scaffold_3_86 # 100076 # 101302 # -1 # ID=2_86;partial=00;start_type=ATG;rbs_motif=AATAA;rbs_spacer=8bp;gc_cont=0.533	66.6667	XP_027832933.1	26.6667	NA	NA	AHL46845.1	26.6667
LNRPPPLWTDGVGFIDRGILT	TcIL3000_0_22360.1-p1/1-451_14	NADH-dependent fumarate reductase	HLA-DRB3*01:01	XP_005208708	33.3333	XP_019819612	33.3333	gnl|BL_ORD_ID|700529 scaffold_1692_13 # 10395 # 11681 # -1 # ID=45_13;partial=00;start_type=ATG;rbs_motif=AACAA;rbs_spacer=9bp;gc_cont=0.421	77.7778	XP_027829403.1	9.52381	XP_017912578.1	9.52381	XP_013850255.1	9.52381
LLRPLLLDNVPSIQQSAAL	TcIL3000_1_1370.1-p1/1-321_3	paralyzed flagella protein 16 (fragment)	HLA-DRB3*01:01	NP_001033274	84.2105	XP_019816427	42.1053	gnl|BL_ORD_ID|1002865 scaffold_253_29 # 26798 # 27712 # 1 # ID=30_29;partial=00;start_type=ATG;rbs_motif=None;rbs_spacer=None;gc_cont=0.425	77.7778	XP_027820732.1	21.0526	XP_017900387.1	10.5263	4CE4	10.5263
PDFPSTYRRLLGTKVVRW	TcIL3000_1_680.1-p1/1-429_11	SSU ribosomal protein, mitochondrial, putative	HLA-DRB1*01:01	NP_776657	44.4444	XP_019808847	44.4444	gnl|BL_ORD_ID|1012892 k87_39923775_14 # 16077 # 16574 # 1 # ID=53_14;partial=00;start_type=ATG;rbs_motif=None;rbs_spacer=None;gc_cont=0.500	77.7778	AEG20831.1	22.2222	XP_017900385.1	38.8889	XP_020942856.1	22.2222
GFNLPSIDVDRHLLL	TcIL3000_10_13200.1-p1/1-395_10	methyltransferase domain containing protein, putative	HLA-DRB1*03:01	DAA14078	60	XP_019810918	60	gnl|BL_ORD_ID|567284 k87_31792612_4 # 2894 # 4963 # -1 # ID=137_4;partial=00;start_type=ATG;rbs_motif=3Base/5BMM;rbs_spacer=13-15bp;gc_cont=0.413	88.8889	XP_012041125.3	26.6667	NA	NA	XP_013850255.1	40
FNLPSIDVDRHLLLYKTPFH	TcIL3000_10_13200.1-p1/1-395_10	methyltransferase domain containing protein, putative	HLA-DRB1*03:01	DAA14078	45	XP_019810918	45	gnl|BL_ORD_ID|1537671 scaffold_853_21 # 21170 # 22264 # 1 # ID=3_21;partial=00;start_type=ATG;rbs_motif=AGGA;rbs_spacer=5-10bp;gc_cont=0.605	77.7778	XP_004004734.1	20	NA	NA	AIL54371.1	10
RKGAYEFWLDRDFEPLYD	TcIL3000_10_140.1-p1/1-158_5	cytochrome oxidase subunit VI	HLA-DRB3*01:01	DAA28856	33.3333	XP_019817941	33.3333	gnl|BL_ORD_ID|1893081 k87_42278704_1 # 2 # 1000 # -1 # ID=177_1;partial=10;start_type=ATG;rbs_motif=GGAGG;rbs_spacer=5-10bp;gc_cont=0.487	77.7778	XP_027833007.1	11.1111	XP_017912578.1	11.1111	AEJ33056.1	5.55556
MITGTSQADAAILIIASA	TcIL3000_10_1740.1-p1/1-449_1	elongation factor 1-alpha, putative (fragment)	HLA-DRB3*01:01	DAA27703	77.7778	XP_019827611	72.2222	gnl|BL_ORD_ID|1840537 k87_53531400_4 # 3597 # 4862 # 1 # ID=178_4;partial=00;start_type=ATG;rbs_motif=AGG;rbs_spacer=10bp;gc_cont=0.608	100	XP_027832746.1	22.2222	XP_017900385.1	16.6667	NP_001276875.1	27.7778
RINLVVQFDMASDADSYLHRV	TcIL3000_10_400.1-p1/1-436_11	ATP-dependent RNA helicase SUB2, putative	HLA-DRB3*01:01	NP_001029924	57.1429	XP_019819542	57.1429	gnl|BL_ORD_ID|330678 scaffold_20_42 # 39141 # 40187 # 1 # ID=3_42;partial=00;start_type=ATG;rbs_motif=AGGA;rbs_spacer=5-10bp;gc_cont=0.547	66.6667	NP_001263383.1	19.0476	XP_017912578.1	9.52381	AIA61643.1	9.52381
KSGMGKTAVFVFALLEQVEK	TcIL3000_10_400.1-p1/1-436_2	ATP-dependent RNA helicase SUB2, putative	HLA-DPA1*02:01_DPB1*01:01	NP_001029924	75	XP_019819540	75	gnl|BL_ORD_ID|141904 scaffold_800_2 # 7752 # 8663 # -1 # ID=29_2;partial=00;start_type=ATG;rbs_motif=AGGA;rbs_spacer=5-10bp;gc_cont=0.537	88.8889	XP_011952848.1	50	XP_017900385.1	10	AIL54371.1	30
YVSINGKVLDITPLI	TcIL3000_10_510.1-p1/1-220_1	hypothetical protein, conserved	HLA-DRB3*01:01	NP_001069226	73.3333	XP_019816068	73.3333	gnl|BL_ORD_ID|737546 scaffold_3324_4 # 2535 # 3650 # 1 # ID=29_4;partial=00;start_type=ATG;rbs_motif=AGGA;rbs_spacer=5-10bp;gc_cont=0.405	77.7778	XP_027831943.1	46.6667	XP_017900387.1	13.3333	NP_008640.1	26.6667
SVKKATITKDDTVLLNGGGD	TcIL3000_10_5470.1-p1/1-565_3	chaperonin HSP60, mitochondrial precursor	HLA-DRB3*01:01	AAP41111	45	XP_019829938	45	gnl|BL_ORD_ID|1874445 scaffold_1960_2 # 1642 # 6264 # -1 # ID=48_2;partial=00;start_type=ATG;rbs_motif=GGAG/GAGG;rbs_spacer=5-10bp;gc_cont=0.602	77.7778	XP_011977659.2	20	XP_017912578.1	10	AGS50334.1	10
YRGAKLQMLDLPGIIEGAKDG	TcIL3000_10_5860.1-p1/1-214_3	developmentally regulated GTP-binding protein, putative (fragment)	HLA-DRB3*01:01	NP_001029863	85.7143	XP_019832882	85.7143	gnl|BL_ORD_ID|106689 NODE_3812_length_18300_cov_7.99551_4 # 3394 # 5355 # 1 # ID=36_4;partial=00;start_type=ATG;rbs_motif=None;rbs_spacer=None;gc_cont=0.622	77.7778	XP_004017543.1	19.0476	XP_017900385.1	9.52381	NP_001276875.1	9.52381
KVVITGPSKDDTPMFVMGVNH	TcIL3000_10_5910.1-p1/1-332_6	glyceraldehyde 3-phosphate dehydrogenase, cytosolic, putative	HLA-DRB3*01:01	QBX33174	66.6667	XP_019815854	66.6667	gnl|BL_ORD_ID|74998 NODE_7743_length_11939_cov_25.7783_3 # 3496 # 4509 # -1 # ID=253_3;partial=00;start_type=ATG;rbs_motif=TAAA;rbs_spacer=13bp;gc_cont=0.459	100	XP_017918893.1	19.0476	NA	NA	NP_001106757.1	9.52381
YGKQEKIFVAMILMLIFAEAL	TcIL3000_10_70.1-p1/1-190_3	vacuolar ATP synthase, putative	HLA-DPA1*03:01_DPB1*04:02	XP_010806042	57.1429	XP_019821430	57.1429	gnl|BL_ORD_ID|1763805 scaffold_510_3 # 1911 # 5528 # -1 # ID=34_3;partial=00;start_type=ATG;rbs_motif=AAAA;rbs_spacer=7bp;gc_cont=0.588	77.7778	XP_012029337.3	19.0476	XP_017912578.1	14.2857	AAP03886.1	23.8095
EHSPSIIFMDEIDSIGS	TcIL3000_10_8610.1-p1/1-400_7	Regulatory particle triple-A ATPase subunit 6	HLA-DRB3*01:01	NP_776866	94.1176	XP_019836145	94.1176	gnl|BL_ORD_ID|1375769 scaffold_4794_1 # 1 # 1758 # 1 # ID=53_1;partial=10;start_type=Edge;rbs_motif=None;rbs_spacer=None;gc_cont=0.613	77.7778	XP_027827924.1	35.2941	XP_005701053.1	11.7647	AAG28193.1	11.7647
SDLIAPMAVDAVRQI	TcIL3000_10_870.1-p1/1-537_5	T-complex protein 1, delta subunit, putative	HLA-DRB3*01:01	3IYG_D	53.3333	XP_019825924	53.3333	gnl|BL_ORD_ID|1748383 scaffold_924_3 # 1254 # 1895 # -1 # ID=16_3;partial=00;start_type=ATG;rbs_motif=GGAGG;rbs_spacer=5-10bp;gc_cont=0.405	88.8889	XP_027816536.1	26.6667	XP_017912578.1	13.3333	NP_999139.1	13.3333
ESRQITQVYGFYDECVRKYGS	TcIL3000_3_490.1-p1/1-323_1	serine/threonine-protein phosphatase	HLA-DQA1*01:01_DQB1*05:01	NP_001092578	95.2381	XP_019843569	95.2381	gnl|BL_ORD_ID|860761 k87_3011543_22 # 28725 # 29495 # 1 # ID=17_22;partial=00;start_type=ATG;rbs_motif=GGA/GAG/AGG;rbs_spacer=5-10bp;gc_cont=0.541	77.7778	XP_027822440.1	42.8571	XP_017912578.1	9.52381	AAD19833.1	9.52381
LPPDTNYLFMGDYVDRGYYSV	TcIL3000_3_490.1-p1/1-323_1	serine/threonine-protein phosphatase	HLA-DRB3*01:01	AAA30695	90.4762	XP_019809116	90.4762	gnl|BL_ORD_ID|976944 scaffold_397_4 # 3587 # 8386 # 1 # ID=17_4;partial=00;start_type=ATG;rbs_motif=AAAAA;rbs_spacer=9bp;gc_cont=0.464	88.8889	XP_027826657.1	66.6667	XP_017912578.1	9.52381	AHL46845.1	14.2857
EVLMENFRRAIGLRIKEQKEV	TcIL3000_4_770.1-p1/1-459_2	ruvB-like DNA helicase, putative	HLA-DRB3*02:02	XP_024838360	95.2381	XP_019840409	95.2381	gnl|BL_ORD_ID|345982 scaffold_319_11 # 14099 # 16363 # -1 # ID=2_11;partial=00;start_type=ATG;rbs_motif=GGAGG;rbs_spacer=5-10bp;gc_cont=0.558	77.7778	XP_004002279.3	19.0476	XP_017900387.1	9.52381	AII03007.1	9.52381
DGRIGIILMDNITEVQSGQK	TcIL3000_7_6050.1-p1/1-585_3	ATP synthase F1, alpha subunit, putative	HLA-DRB3*01:01	XP_005203166	40	XP_019836600	40	gnl|BL_ORD_ID|1405208 scaffold_185_43 # 56690 # 57379 # -1 # ID=8_43;partial=00;start_type=ATG;rbs_motif=None;rbs_spacer=None;gc_cont=0.558	66.6667	NP_001009781.1	20	XP_017912578.1	10	NP_001302583.1	20
LPIVETLSNDVTAYIVTNVIS	TcIL3000_7_6050.1-p1/1-585_5	ATP synthase F1, alpha subunit, putative	HLA-DRB3*01:01	1OHH_B	66.6667	XP_019842301	66.6667	gnl|BL_ORD_ID|1743811 scaffold_54236_3 # 1117 # 1491 # -1 # ID=429_3;partial=00;start_type=ATG;rbs_motif=AGGAG;rbs_spacer=5-10bp;gc_cont=0.536	88.8889	XP_004003395.1	19.0476	ref|XP_017900385.1| PREDICTED: eukaryotic translation initiation factor 2 subunit 3, Y-linked-like isoform X1 [Capra hircus]	14.2857	NP_001106757.1	9.52381
AKNKFFYMYVQELNYLIRF	TcIL3000_7_6050.1-p1/1-585_9	ATP synthase F1, alpha subunit, putative	HLA-DPA1*02:01_DPB1*14:01	XP_005205520	36.8421	XP_019814319	36.8421	gnl|BL_ORD_ID|612732 scaffold_1266_1 # 129 # 1145 # -1 # ID=17_1;partial=00;start_type=ATG;rbs_motif=AGxAGG/AGGxGG;rbs_spacer=5-10bp;gc_cont=0.459	66.6667	XP_012030467.1	15.7895	ref|NP_001033274.1| sperm-associated antigen 6 [Bos taurus] >ref|XP_004014269.1| sperm-associated antigen 6 isoform X1 [Ovis aries] >ref|XP_005901705.1| PREDICTED: sperm-associated antigen 6 isoform X1 [Bos mutus] >ref|XP_017912578.1| PREDICTED: sperm-associated antigen 6 [Capra hircus] >ref|XP_027415782.1| sperm-associated antigen 6 isoform X1 [Bos indicus x Bos taurus] >gb|AAI09759.1| Sperm ass…	21.0526	YP_002600786.1	31.5789
YRLMSKATLLADSADSYSHFY	TcIL3000_8_3110.1-p1/1-446_9	ribosomal protein S9/S16, putative	HLA-DRB3*01:01	XP_005214211	57.1429	XP_019828683	57.1429	gnl|BL_ORD_ID|62066 NODE_5335_length_15089_cov_42.617_7 # 5240 # 6469 # 1 # ID=40_7;partial=00;start_type=ATG;rbs_motif=TAAAA;rbs_spacer=12bp;gc_cont=0.483	77.7778	XP_014960685.2	19.0476	ref|NP_001033274.1| sperm-associated antigen 6 [Bos taurus] >ref|XP_004014269.1| sperm-associated antigen 6 isoform X1 [Ovis aries] >ref|XP_005901705.1| PREDICTED: sperm-associated antigen 6 isoform X1 [Bos mutus] >ref|XP_017912578.1| PREDICTED: sperm-associated antigen 6 [Capra hircus] >ref|XP_027415782.1| sperm-associated antigen 6 isoform X1 [Bos indicus x Bos taurus] >gb|AAI09759.1| Sperm ass…	9.52381	NP_008642.1	9.52381
ASYANVWEMDDPYRFLQTEQD	TcIL3000_9_4570.1-p1/1-602_9	Chromosome passenger complex (CPC) protein INCENP N terminal, putative	HLA-DRB3*01:01	DAA31134	38.0952	XP_019813076	38.0952	gnl|BL_ORD_ID|1464124 scaffold_2057_2 # 638 # 1573 # -1 # ID=21_2;partial=00;start_type=ATG;rbs_motif=AGGA;rbs_spacer=5-10bp;gc_cont=0.584	66.6667	XP_004006483.2	19.0476	NA	NA	YP_002600787.1	23.8095
ITFYSDRFLFRDLVNRREASY	TcIL3000_9_4570.1-p1/1-602_9	Chromosome passenger complex (CPC) protein INCENP N terminal, putative	HLA-DPA1*01_DPB1*04:01	AAB22409	33.3333	XP_019833661	38.0952	gnl|BL_ORD_ID|1393880 scaffold_451_15 # 14399 # 15826 # 1 # ID=5_15;partial=00;start_type=GTG;rbs_motif=GGAGG;rbs_spacer=5-10bp;gc_cont=0.610	77.7778	XP_027822240.1	19.0476	NA	NA	NP_001302609.1	9.52381
AEQKITFYSDRFLFRDLVNRR	TcIL3000_9_4570.1-p1/1-602_9	Chromosome passenger complex (CPC) protein INCENP N terminal, putative	HLA-DPA1*01:03_DPB1*02:01	AAB22409	33.3333	XP_019840999	33.3333	gnl|BL_ORD_ID|214426 k87_2903393_2 # 411 # 2117 # 1 # ID=23_2;partial=01;start_type=ATG;rbs_motif=GGAGG;rbs_spacer=5-10bp;gc_cont=0.330	77.7778	XP_012011846.2	19.0476	NA	NA	NP_001302609.1	9.52381
QNFDTDYEIDKEFVVKSILEK	TcIL3000_9_6470.1-p1/1-373_3	hypothetical protein, conserved	HLA-DRB3*01:01	NP_001137337	47.619	XP_019819148	47.619	gnl|BL_ORD_ID|1111639 scaffold_21_111 # 162755 # 164929 # -1 # ID=1_111;partial=00;start_type=ATG;rbs_motif=TAAAA;rbs_spacer=13bp;gc_cont=0.493	77.7778	XP_011998312.2	19.0476	XP_017912578.1	4.7619	NP_001106757.1	9.52381
VQRCEEYINDVNALN	TevSTIB805.1.140-t26_1-p1/1-856_3	retrotransposon hot spot (RHS) protein; retrotransposon hot spot protein 4 (RHS4)	HLA-DRB3*01:01	NP_001029965	53.3333	XP_019841622	40	gnl|BL_ORD_ID|796835 scaffold_50_75 # 79308 # 80768 # 1 # ID=1_75;partial=00;start_type=ATG;rbs_motif=AGGAGG;rbs_spacer=5-10bp;gc_cont=0.660	77.7778	XP_014956787.2	20	XP_017912578.1	13.3333	NP_001106759.1	13.3333
LLHFNDGMLDVVAYFTDGIAY	TevSTIB805.1.140-t26_1-p1/1-856_6	retrotransposon hot spot (RHS) protein; retrotransposon hot spot protein 4 (RHS4)	HLA-DRB3*01:01	XP_005226581	52.381	XP_019809452	52.381	gnl|BL_ORD_ID|399562 scaffold_2677_5 # 3381 # 5036 # 1 # ID=105_5;partial=00;start_type=ATG;rbs_motif=AAAAAA;rbs_spacer=15bp;gc_cont=0.513	77.7778	XP_027820043.1	14.2857	XP_017912578.1	9.52381	NP_999524.1	9.52381
MLDVVAYFTDGIAYLIYNKKP	TevSTIB805.1.140-t26_1-p1/1-856_6	retrotransposon hot spot (RHS) protein; retrotransposon hot spot protein 4 (RHS4)	HLA-DRB3*01:01	XP_024835653	33.3333	XP_019825598	33.3333	gnl|BL_ORD_ID|161743 scaffold_139_73 # 81971 # 84883 # -1 # ID=3_73;partial=00;start_type=ATG;rbs_motif=AGGAG;rbs_spacer=5-10bp;gc_cont=0.614	77.7778	XP_027820594.1	19.0476	XP_017912578.1	19.0476	NP_001302583.1	14.2857
FLLLLEVLKDKIPQICCDTNG	TevSTIB805.10.4720-t26_1-p1/1-572_1	pumillo RNA binding protein PUF1	HLA-DRB3*01:01	XP_010805905	42.8571	XP_019819098	42.8571	gnl|BL_ORD_ID|498517 k87_40210537_4 # 3392 # 5347 # -1 # ID=137_4;partial=00;start_type=ATG;rbs_motif=AGGAGG;rbs_spacer=5-10bp;gc_cont=0.573	77.7778	XP_027813761.1	19.0476	XP_017900387.1	4.7619	BAX02568.1	23.8095
DYTNRIIRQMLHNVAALSCNK	TevSTIB805.10.4720-t26_1-p1/1-572_1	pumillo RNA binding protein PUF1	HLA-DRB4*01:01	XP_002697522	38.0952	XP_019840994	38.0952	gnl|BL_ORD_ID|913128 scaffold_153_50 # 51946 # 53448 # 1 # ID=14_50;partial=00;start_type=TTG;rbs_motif=GGA/GAG/AGG;rbs_spacer=5-10bp;gc_cont=0.380	66.6667	XP_004003114.1	19.0476	XP_017912578.1	9.52381	XP_020943143.1	9.52381
LERRGVIALDKNEGIYVMNTT	TevSTIB805.5.5010-t26_1-p1/1-838_2	major vault protein, putative	HLA-DRB3*01:01	XP_024840623	52.381	XP_019843526	52.381	gnl|BL_ORD_ID|706556 scaffold_374_30 # 37215 # 39029 # -1 # ID=7_30;partial=00;start_type=ATG;rbs_motif=GGAGG;rbs_spacer=5-10bp;gc_cont=0.610	77.7778	XP_005678799.1	19.0476	XP_017912578.1	4.7619	XP_003124744.1	19.0476
LVVLAVVLTSKRRRL	TevSTIB805.5.5170-t26_1-p1/1-818_17	hypothetical protein Tb05.5K5.220	HLA-DRB1*11:01	NP_001137562	53.3333	XP_019820604	53.3333	gnl|BL_ORD_ID|1760594 scaffold_4753_14 # 8118 # 8456 # 1 # ID=27_14;partial=00;start_type=ATG;rbs_motif=AGGAG;rbs_spacer=5-10bp;gc_cont=0.460	77.7778	XP_004008912.1	40	XP_005701053.1	33.3333	NP_001276875.1	20
VVLAVVLTSKRRRLAAVVAP	TevSTIB805.5.5170-t26_1-p1/1-818_17	hypothetical protein Tb05.5K5.220	HLA-DRB1*11:01	XP_005226989	45	XP_019810339	45	gnl|BL_ORD_ID|544948 scaffold_1199_9 # 7794 # 8435 # -1 # ID=10_9;partial=00;start_type=ATG;rbs_motif=AGGAG;rbs_spacer=5-10bp;gc_cont=0.397	88.8889	XP_027827390.1	15	XP_005701053.1	10	AAD19833.1	10
SMSIVGLFLFLLACVSVVATH	TevSTIB805.5.5190-t26_1-p1/1-395_1	expression site-associated gene (ESAG) protein, putative	HLA-DPA1*03:01_DPB1*04:02	NP_001070276	52.381	XP_019843661	52.381	gnl|BL_ORD_ID|1475032 scaffold_1827_19 # 22757 # 23860 # 1 # ID=9_19;partial=01;start_type=ATG;rbs_motif=None;rbs_spacer=None;gc_cont=0.501	88.8889	XP_004011205.1	33.3333	XP_017912578.1	9.52381	XP_020957786.1	9.52381
KKRSMSIVGLFLFLLAC	TevSTIB805.5.5190-t26_1-p1/1-395_1	expression site-associated gene (ESAG) protein, putative	HLA-DPA1*03:01_DPB1*04:02	XP_005224913	41.1765	XP_019842772	41.1765	gnl|BL_ORD_ID|1479529 scaffold_339_18 # 25965 # 27746 # -1 # ID=17_18;partial=00;start_type=ATG;rbs_motif=AAA;rbs_spacer=12bp;gc_cont=0.566	88.8889	XP_027835990.1	23.5294	XP_017912578.1	11.7647	XP_020957786.1	11.7647
GRVWAYKEAFSVFLQLREAST	TevSTIB805.5.5190-t26_1-p1/1-395_2	expression site-associated gene (ESAG) protein, putative	HLA-DPA1*01:03_DPB1*02:01	DAA17411	42.8571	XP_019826297	52.381	gnl|BL_ORD_ID|950859 k87_13416110_2 # 1557 # 2177 # 1 # ID=93_2;partial=01;start_type=ATG;rbs_motif=AGxAGG/AGGxGG;rbs_spacer=5-10bp;gc_cont=0.535	77.7778	XP_004005718.1	19.0476	NA	NA	AXE72008.1	9.52381
LHDDDVLVMFDGADTLFTDG	TevSTIB805.5.5190-t26_1-p1/1-395_2	expression site-associated gene (ESAG) protein, putative	HLA-DRB3*01:01	DAA21200	35	XP_019812429	30	gnl|BL_ORD_ID|398312 scaffold_487_9 # 7055 # 10087 # 1 # ID=43_9;partial=00;start_type=ATG;rbs_motif=AAAA;rbs_spacer=5bp;gc_cont=0.516	77.7778	XP_027822624.1	20	XP_017912578.1	10	NP_001302609.1	10
IIRRGIISLDYDKRYFYYPTD	TevSTIB805.5.5190-t26_1-p1/1-395_3	expression site-associated gene (ESAG) protein, putative	HLA-DRB3*01:01	DAA33077	38.0952	XP_019822134	38.0952	gnl|BL_ORD_ID|76588 NODE_52205_length_2786_cov_9.05053_2 # 1877 # 2785 # 1 # ID=106_2;partial=01;start_type=ATG;rbs_motif=GGAG/GAGG;rbs_spacer=5-10bp;gc_cont=0.565	88.8889	XP_004003875.4	19.0476	XP_017900385.1	19.0476	NP_001106757.1	9.52381
EKFNIEKDIAAYIKKEFD	TvY486_1100540:mRNA-p1/1-90_2	putative dynein light chain	HLA-DRB3*01:01	NP_001106774	94.4444	XP_019837337	94.4444	gnl|BL_ORD_ID|1895132 k87_18533084_7 # 8696 # 9427 # -1 # ID=159_7;partial=00;start_type=ATG;rbs_motif=GGAGG;rbs_spacer=5-10bp;gc_cont=0.510	66.6667	XP_027832746.1	38.8889	XP_017912578.1	22.2222	ABO09808.1	5.55556
1Antigen name and annotation are those reported in the parasite proteome of origin from TriTrypDB [12].
2HLA alleles to which IEDB tool "MHC-II Binding Prediction" (http://tools.iedb.org/mhcii/) reported a high binding prediction.
3Bos taurus (tax id: 9913), Bos indicus (tax id: 9915), Ovis aries (tax id: 9940), Capra hircus (tax id: 9925) and Sus scrofa (tax id: 9825) non-redundant protein collection protein sequences are identified by their accession reference number at NCBI or PDB id. NA, not applicable.
4Percentage of identity (number of identical residues per queried length) of each epitope to its corresponding blasted cow microbiome or Bos taurus and Bos indicus hit (NCBI or PDB Accesion name).
Note: those epitopes with an Id % ≥70% to proteins in cows, sheep, goats and pigs were dismissed (shown in light grey).
5Protein hits in the cow microbiome [20] are identified by the sequencing project "scaffold_..." ID, which is preceded by an ID generated by BLAST (for details see http://biopython.org/DIST/docs/api/Bio.SearchIO.BlastIO-module.html).

## Sheet: S1C.CD8_T_cell_epitopes
Table S1C. Conserved CD 8 T cell epitopes predicted (0.1% top scoring) in the invariant AAT-spp. proteome.
Epitope	Antigen1	Annotation1	BoLA2	No. BoLa(s)	Bos taurus hit3	Id (%)4	Bos indicus hit3	Id (%)4	Microbiome hit5	Id (%)4	Ovis aries hit3	Id (%)4	Capra hircus hit3	Id (%)4	Sus scrofa hit3	Id (%)4
MMHAYASRY	TcIL3000.11.1250.1-p1	NADH dehydrogenase [ubiquinone] iron-sulfur protein 7, mitochondrial	BoLA-N:05501, BoLA-N:02401	2	DAA15150.1	66.6667	XP_019842744.1	66.6667	gnl|BL_ORD_ID|924398 scaffold_646_23 # 27413 # 29713 # 1 # ID=31_23;partial=00;start_type=ATG;rbs_motif=AATAA;rbs_spacer=4bp;gc_cont=0.628	66.6667	XP_027819030.1	22.2222	XP_017904816.1	66.6667	P29804.1	44.4444
GEAMHTFLY	TcIL3000.11.15250.1-p1	chaperonin HSP60, mitochondrial precursor	BoLA-N:04201	1	NP_001025469.1	77.7778	XP_019809475.1	77.7778	gnl|BL_ORD_ID|1791131 scaffold_3235_4 # 1441 # 2412 # -1 # ID=43_4;partial=00;start_type=ATG;rbs_motif=None;rbs_spacer=None;gc_cont=0.604	77.7778	XP_004008195.1	33.3333	XP_005679623.1	33.3333	O77741.1	55.5556
AEACLAMEY	TcIL3000.11.16620.1-p1	dihydrolipoyl dehydrogenase	BoLA-N:04201	1	NP_001095648.1	66.6667	XP_019821398.1	66.6667	gnl|BL_ORD_ID|71060 NODE_1162_length_33428_cov_23.97_19 # 17702 # 19132 # 1 # ID=5_19;partial=00;start_type=ATG;rbs_motif=AGGAG;rbs_spacer=5-10bp;gc_cont=0.537	77.7778	XP_027818486.1	44.4444	XP_005691844.1	55.5556	NP_001163994.1	44.4444
SAPNYCNEF	TcIL3000.11.8600.1-p1	protein phosphatase 1, putative	BoLA-N:05301, BoLA-N:00402, BoLA-N:00401	3	XP_003994711.1	88.8889	XP_019833016.1	88.8889	gnl|BL_ORD_ID|1016994 scaffold_27534_4 # 2773 # 3351 # 1 # ID=113_4;partial=01;start_type=ATG;rbs_motif=AGxAGG/AGGxGG;rbs_spacer=5-10bp;gc_cont=0.584	88.8889	XP_027826049.1	66.6667	XP_017908370.1	55.5556	NP_001157120.1	33.3333
SEFRKFFYH	TcIL3000.11.9220.1-p1	NADH dehydrogenase subunit NB6M, putative	BoLA-N:04201	1	XP_005212153.1	55.5556	XP_019824714.1	55.5556	gnl|BL_ORD_ID|107169 NODE_4233_length_17266_cov_8.50474_4 # 3839 # 4621 # 1 # ID=88_4;partial=00;start_type=ATG;rbs_motif=None;rbs_spacer=None;gc_cont=0.585	77.7778	XP_011990456.2	77.7778	XP_017894799.1	66.6667	AHH30007.1	22.2222
YPAVRVYPV	TcIL3000.11.9220.1-p1	NADH dehydrogenase subunit NB6M, putative	BoLA-N:00501	1	DAA32829.1	66.6667	XP_019825300.1	66.6667	gnl|BL_ORD_ID|1237249 scaffold_325_12 # 14645 # 15634 # 1 # ID=14_12;partial=00;start_type=ATG;rbs_motif=None;rbs_spacer=None;gc_cont=0.599	66.6667	XP_004004576.2	44.4444	XP_017920911.1	44.4444	AAD19833.1	22.2222
FGPWFVEPV	TcIL3000_0_05230.1-p1	proteasome beta 3 subunit, putative	BoLA-N:05301, BoLA-N:00402, BoLA-N:00401, BoLA-N:00102, BoLA-N:00103, BoLA-N:00101	6	NP_789861.1	55.5556	XP_019823249.1	55.5556	gnl|BL_ORD_ID|1257071 scaffold_30952_2 # 450 # 2021 # -1 # ID=204_2;partial=00;start_type=ATG;rbs_motif=AAAAA;rbs_spacer=11bp;gc_cont=0.518	66.6667	XP_027827851.1	66.6667	XP_017909435.1	66.6667	AEP27135.1	33.3333
VTPSIHYTM	TcIL3000_0_22360.1-p1	NADH-dependent fumarate reductase	BoLA-N:05301, BoLA-N:03801, BoLA-N:00402, BoLA-N:00401	4	XP_024843166.1	66.6667	XP_019834535.1	66.6667	gnl|BL_ORD_ID|1885027 k87_4466566_2 # 451 # 2280 # -1 # ID=64_2;partial=00;start_type=ATG;rbs_motif=AGxAGG/AGGxGG;rbs_spacer=5-10bp;gc_cont=0.699	66.6667	XP_027813592.1	55.5556	XP_017910831.1	55.5556	AHL39295.1	22.2222
KQLSHQAVY	TcIL3000_1_680.1-p1	SSU ribosomal protein, mitochondrial, putative	BoLA-N:00902, BoLA-T5	2	XP_002688113.2	66.6667	XP_019817834.1	66.6667	gnl|BL_ORD_ID|407976 scaffold_1253_19 # 18406 # 20313 # -1 # ID=48_19;partial=00;start_type=ATG;rbs_motif=None;rbs_spacer=None;gc_cont=0.498	77.7778	XP_027833430.1	44.4444	XP_017915427.1	44.4444	ABO09808.1	44.4444
HLMEHLSSM	TcIL3000_10_13200.1-p1	methyltransferase domain containing protein, putative	BoLA-T2c	1	DAA25909.1	66.6667	XP_019823628.1	66.6667	gnl|BL_ORD_ID|371620 scaffold_606_1 # 65 # 1351 # 1 # ID=20_1;partial=00;start_type=ATG;rbs_motif=None;rbs_spacer=None;gc_cont=0.443	77.7778	XP_004017091.1	33.3333	XP_017910253.1	33.3333	XP_020943143.1	44.4444
ATFEVFHTI	TcIL3000_10_13200.1-p1	methyltransferase domain containing protein, putative	BoLA-N:05401	1	XP_005225549.2	66.6667	XP_019808611.1	66.6667	gnl|BL_ORD_ID|1299349 scaffold_37455_9 # 5766 # 7601 # -1 # ID=215_9;partial=00;start_type=ATG;rbs_motif=GGA/GAG/AGG;rbs_spacer=5-10bp;gc_cont=0.569	66.6667	XP_027816364.1	44.4444	XP_017897042.1	44.4444	NP_999524.1	44.4444
MTPWGFPPL	TcIL3000_10_2690.1-p1	hypothetical protein, conserved	BoLA-N:05301, BoLA-N:04001, BoLA-N:03601, BoLA-N:03501, BoLA-N:03801, BoLA-N:00402, BoLA-N:00401, BoLA-N:00102, BoLA-N:00103, BoLA-N:00101, BoLA-N:02702, BoLA-N:02701, BoLA-N:03901	13	XP_024854352.1	66.6667	XP_019835623.1	77.7778	gnl|BL_ORD_ID|1284693 scaffold_64351_4 # 1829 # 2377 # 1 # ID=201_4;partial=01;start_type=GTG;rbs_motif=None;rbs_spacer=None;gc_cont=0.612	66.6667	NP_001152976.1	55.5556	XP_005685336.1	55.5556	YP_002600787.1	44.4444
RPMSSYFEL	TcIL3000_10_2690.1-p1	hypothetical protein, conserved	BoLA-N:02501	1	XP_024847122.1	77.7778	XP_019815474.1	77.7778	gnl|BL_ORD_ID|1621961 scaffold_138_39 # 38073 # 41450 # 1 # ID=9_39;partial=00;start_type=TTG;rbs_motif=GGAGG;rbs_spacer=5-10bp;gc_cont=0.552	66.6667	XP_014956650.2	55.5556	XP_017921892.1	33.3333	NP_999524.1	22.2222
EERQKIHCL	TcIL3000_10_3320.1-p1	ATP-dependent DEAD-box RNA helicase, putative	BoLA-T2b	1	NP_001137339.1	77.7778	XP_019830610.1	77.7778	gnl|BL_ORD_ID|1831120 scaffold_1937_14 # 16571 # 17737 # 1 # ID=16_14;partial=00;start_type=ATG;rbs_motif=AGGAG;rbs_spacer=5-10bp;gc_cont=0.464	66.6667	XP_012035187.2	44.4444	XP_017904855.1	44.4444	AHL46847.1	22.2222
RMARETAAY	TcIL3000_10_3450.1-p1	hypothetical protein, conserved	BoLA-N:04801	1	XP_024833591.1	77.7778	XP_019833432.1	77.7778	gnl|BL_ORD_ID|1805940 scaffold_1621_4 # 3031 # 4164 # -1 # ID=4_4;partial=00;start_type=ATG;rbs_motif=GGA/GAG/AGG;rbs_spacer=5-10bp;gc_cont=0.549	77.7778	XP_014953143.2	44.4444	XP_005696643.1	44.4444	YP_002600787.1	44.4444
LQYHKYGCL	TcIL3000_10_3580.1-p1	ubiquinol-cytochrome c reductase complex 14kD subunit, putative	BoLA-HD6	1	NP_001179015.1	66.6667	XP_019841558.1	66.6667	gnl|BL_ORD_ID|1845957 scaffold_2297_21 # 27894 # 29114 # -1 # ID=31_21;partial=00;start_type=ATG;rbs_motif=TAA;rbs_spacer=9bp;gc_cont=0.487	66.6667	XP_004007599.3	44.4444	XP_005680857.3	44.4444	NP_001302506.1	22.2222
YGPSWHCVM	TcIL3000_10_3900.1-p1	dynein light chain, putative	BoLA-N:05301, BoLA-N:04001, BoLA-N:00402, BoLA-N:00401, BoLA-N:00102, BoLA-N:00103, BoLA-N:00101	7	XP_015328853.2	55.5556	XP_019837337.1	55.5556	gnl|BL_ORD_ID|989740 scaffold_122_37 # 43970 # 49957 # -1 # ID=3_37;partial=00;start_type=ATG;rbs_motif=TAAA;rbs_spacer=9bp;gc_cont=0.514	66.6667	XP_027828763.1	55.5556	XP_017922213.1	55.5556	XP_020944431.1	22.2222
REMKLCGQY	TcIL3000_10_4740.1-p1	40S ribosomal protein S9, putative (fragment)	BoLA-N:04201	1	XP_005211376.1	66.6667	XP_019823697.1	66.6667	gnl|BL_ORD_ID|806549 scaffold_4601_3 # 1863 # 3209 # 1 # ID=83_3;partial=00;start_type=ATG;rbs_motif=AGGAG;rbs_spacer=5-10bp;gc_cont=0.619	77.7778	XP_027829815.1	55.5556	XP_017903412.1	55.5556	AII03007.1	33.3333
KEYRLWNPY	TcIL3000_10_6460.1-p1	fibrillarin, putative	BoLA-N:04201	1	XP_005212910.1	77.7778	XP_019825293.1	77.7778	gnl|BL_ORD_ID|1318995 scaffold_2133_14 # 16045 # 16686 # -1 # ID=10_14;partial=00;start_type=ATG;rbs_motif=AGGAG;rbs_spacer=5-10bp;gc_cont=0.318	77.7778	XP_027822452.1	33.3333	XP_017910960.1	33.3333	XP_020935033.1	22.2222
TTVSHVSDL	TcIL3000_10_6460.1-p1	fibrillarin, putative	BoLA-N:03601	1	AAI48118.1	88.8889	XP_019820927.1	88.8889	gnl|BL_ORD_ID|417263 scaffold_106_93 # 99791 # 100441 # -1 # ID=4_93;partial=00;start_type=ATG;rbs_motif=GGA/GAG/AGG;rbs_spacer=5-10bp;gc_cont=0.247	88.8889	XP_011961843.2	44.4444	XP_017920706.1	33.3333	ACT66265.1	44.4444
STYDEIGGL	TcIL3000_10_8610.1-p1	Regulatory particle triple-A ATPase subunit 6	BoLA-N:03601	1	DAA20833.1	77.7778	XP_019832942.1	77.7778	gnl|BL_ORD_ID|1839518 k87_6152611_10 # 7426 # 9648 # -1 # ID=36_10;partial=00;start_type=ATG;rbs_motif=None;rbs_spacer=None;gc_cont=0.654	77.7778	XP_027812113.1	44.4444	XP_005691334.2	44.4444	AEO52638.1	44.4444
DMYLHQHEF	TcIL3000_10_970.1-p1	intraflagellar transport protein 172, putative	BoLA-NC1:00101, BoLA-NC1:00201, BoLA-NC1:00301	3	XP_002693758.2	55.5556	XP_019830009.1	55.5556	gnl|BL_ORD_ID|987199 k87_43144625_28 # 29308 # 30384 # 1 # ID=131_28;partial=00;start_type=ATG;rbs_motif=AAAA;rbs_spacer=11bp;gc_cont=0.405	66.6667	XP_027834248.1	44.4444	XP_017921343.1	22.2222	AIE11421.1	44.4444
EEMKYVAGL	TcIL3000_10_970.1-p1	intraflagellar transport protein 172, putative	BoLA-N:04101	1	NP_001192842.1	66.6667	XP_019822633.1	66.6667	gnl|BL_ORD_ID|1612082 scaffold_2197_13 # 12412 # 13161 # -1 # ID=15_13;partial=00;start_type=ATG;rbs_motif=AGxAGG/AGGxGG;rbs_spacer=5-10bp;gc_cont=0.348	66.6667	XP_027817360.1	44.4444	XP_017896509.1	44.4444	AXE72008.1	44.4444
AEFIKNHPI	TcIL3000_3_1350.1-p1	succinyl-CoA synthetase alpha subunit, putative	BoLA-N:02901, BoLA-N:01401	2	XP_005227439.1	66.6667	XP_019810718.1	66.6667	gnl|BL_ORD_ID|1354087 scaffold_32_32 # 38003 # 39826 # -1 # ID=1_32;partial=00;start_type=ATG;rbs_motif=None;rbs_spacer=None;gc_cont=0.629	77.7778	XP_027815884.1	44.4444	XP_017898638.1	44.4444	NP_001090912.1	22.2222
WSIQKCSAK	TcIL3000_3_2160.1-p1	ADP-ribosylation factor-like protein 3, putative	BoLA-T2a	1	NP_001033601.1	77.7778	XP_019837629.1	77.7778	gnl|BL_ORD_ID|209056 scaffold_283_19 # 22490 # 22756 # 1 # ID=10_19;partial=00;start_type=ATG;rbs_motif=GGA/GAG/AGG;rbs_spacer=5-10bp;gc_cont=0.566	66.6667	XP_027814001.1	55.5556	XP_005695816.1	55.5556	NP_001106757.1	44.4444
RGYYSVETV	TcIL3000_3_490.1-p1	serine/threonine-protein phosphatase	BoLA-N:01101	1	AAA30695.1	100	XP_019820479.1	100	gnl|BL_ORD_ID|1320431 scaffold_53631_2 # 560 # 2020 # 1 # ID=204_2;partial=00;start_type=ATG;rbs_motif=GGAG/GAGG;rbs_spacer=5-10bp;gc_cont=0.287	77.7778	XP_004016932.2	66.6667	XP_017921008.1	44.4444	AGU01766.1	44.4444
DMYERDPCM	TcIL3000_4_690.1-p1	50S ribosomal protein L13, putative	BoLA-D18.4	1	XP_024835256.1	77.7778	XP_019834416.1	77.7778	gnl|BL_ORD_ID|823155 k87_12900584_31 # 37790 # 38638 # -1 # ID=32_31;partial=00;start_type=ATG;rbs_motif=None;rbs_spacer=None;gc_cont=0.430	66.6667	XP_027815708.1	55.5556	XP_005693907.1	55.5556	4CE4	33.3333
YPAYLSARL	TcIL3000_4_700.1-p1	V-type ATPase, A subunit, putative	BoLA-N:01001	1	NP_776929.1	88.8889	XP_019821116.1	88.8889	gnl|BL_ORD_ID|846217 scaffold_2012_21 # 23575 # 24954 # -1 # ID=11_21;partial=00;start_type=ATG;rbs_motif=GGAG/GAGG;rbs_spacer=5-10bp;gc_cont=0.662	88.8889	XP_027831702.1	44.4444	XP_005677471.1	44.4444	AII02987.1	44.4444
STSRWAEAL	TcIL3000_4_700.1-p1	V-type ATPase, A subunit, putative	BoLA-N:03601	1	NP_776929.1	100	XP_019821116.1	100	gnl|BL_ORD_ID|1835472 k87_797711_7 # 4861 # 5892 # 1 # ID=2_7;partial=01;start_type=TTG;rbs_motif=GGxGG;rbs_spacer=5-10bp;gc_cont=0.571	100	XP_027821733.1	33.3333	XP_017909891.1	66.6667	NP_001302506.1	44.4444
MMADSTSRW	TcIL3000_4_700.1-p1	V-type ATPase, A subunit, putative	BoLA-N:02402	1	NP_776929.1	100	XP_019821116.1	100	gnl|BL_ORD_ID|117789 NODE_621_length_43426_cov_27.9385_19 # 23051 # 24805 # -1 # ID=99_19;partial=00;start_type=ATG;rbs_motif=GGA/GAG/AGG;rbs_spacer=5-10bp;gc_cont=0.477	100	XP_004009879.2	33.3333	XP_017905383.1	55.5556	AAD12780.1	44.4444
KMAGRALLF	TcIL3000_4_770.1-p1	ruvB-like DNA helicase, putative	BoLA-N:04801, BoLA-NC4:00101, BoLA-NC4:00201, BoLA-NC1:00401, BoLA-N:02402	5	XP_024838360.1	77.7778	XP_019840409.1	77.7778	gnl|BL_ORD_ID|172741 k87_25213582_13 # 16351 # 18975 # 1 # ID=57_13;partial=00;start_type=ATG;rbs_motif=AGGAG/GGAGG;rbs_spacer=11-12bp;gc_cont=0.367	88.8889	AAK92466.1	44.4444	XP_017915094.1	66.6667	XP_003355223.1	44.4444
SMFMAFAYF	TcIL3000_5_3280.1-p1	MRB1 complex subunit MRB3010	BoLA-NC1:00101, BoLA-NC1:00201, BoLA-NC1:00301	3	NP_001069166.1	77.7778	XP_019844215.1	77.7778	gnl|BL_ORD_ID|371749 scaffold_959_2 # 377 # 2911 # -1 # ID=25_2;partial=00;start_type=ATG;rbs_motif=AACAA;rbs_spacer=4bp;gc_cont=0.541	66.6667	XP_027821808.1	33.3333	XP_017904564.1	33.3333	AII03007.1	33.3333
ASMFMAFAY	TcIL3000_5_3280.1-p1	MRB1 complex subunit MRB3010	BoLA-N:04301	1	NP_001069166.1	77.7778	XP_019844215.1	77.7778	gnl|BL_ORD_ID|1701519 scaffold_14253_2 # 1953 # 2957 # 1 # ID=86_2;partial=00;start_type=ATG;rbs_motif=GGAG/GAGG;rbs_spacer=5-10bp;gc_cont=0.498	77.7778	XP_027835452.1	22.2222	XP_017914689.1	22.2222	ANB44641.1	44.4444
GEFEAAHLV	TcIL3000_5_3280.1-p1	MRB1 complex subunit MRB3010	BoLA-N:02901, BoLA-N:01901	2	XP_024856794.1	66.6667	XP_019812075.1	66.6667	gnl|BL_ORD_ID|755656 scaffold_503_33 # 34048 # 36780 # -1 # ID=4_33;partial=00;start_type=ATG;rbs_motif=AGGAG/GGAGG;rbs_spacer=11-12bp;gc_cont=0.595	77.7778	XP_004010661.1	22.2222	XP_017912264.1	44.4444	XP_020944431.1	44.4444
RMMVNDLLW	TcIL3000_5_5010.1-p1	serine/threonine protein phosphatase, putative	BoLA-N:04401, BoLA-N:04801, BoLA-N:02401, BoLA-N:02402	4	NP_001192554.1	66.6667	XP_019817262.1	66.6667	gnl|BL_ORD_ID|1272008 scaffold_66_54 # 64335 # 66194 # 1 # ID=6_54;partial=00;start_type=ATG;rbs_motif=AAA;rbs_spacer=12bp;gc_cont=0.420	77.7778	XP_027835212.1	33.3333	XP_017905388.1	33.3333	NP_008646.1	44.4444
ISPSKVTLL	TcIL3000_5_5010.1-p1	serine/threonine protein phosphatase, putative	BoLA-N:05301, BoLA-N:04001, BoLA-N:03501, BoLA-N:00402, BoLA-N:00401, BoLA-N:00102, BoLA-N:00101	7	XP_005207502.1	77.7778	XP_019817412.1	77.7778	gnl|BL_ORD_ID|1474587 scaffold_2038_7 # 14464 # 15525 # -1 # ID=32_7;partial=00;start_type=ATG;rbs_motif=AAA;rbs_spacer=12bp;gc_cont=0.490	77.7778	XP_027820757.1	44.4444	XP_017918583.1	44.4444	AAC48702.1	44.4444
RKYETTWEM	TcIL3000_6_4030.1-p1	hypothetical protein, conserved	BoLA-D18.4	1	AAI42017.1	55.5556	XP_019813499.1	55.5556	gnl|BL_ORD_ID|1325083 scaffold_1835_14 # 14828 # 15916 # -1 # ID=23_14;partial=00;start_type=ATG;rbs_motif=AGGA;rbs_spacer=5-10bp;gc_cont=0.643	66.6667	S36307	55.5556	XP_017911282.1	44.4444	NP_001302506.1	44.4444
LQYANGCRY	TcIL3000_6_4110.1-p1	MORN repeat-containing protein 1	BoLA-N:00902, BoLA-T5	2	DAA21976.1	77.7778	XP_019830102.1	77.7778	gnl|BL_ORD_ID|1960603 scaffold_5778_2 # 421 # 756 # -1 # ID=37_2;partial=00;start_type=ATG;rbs_motif=None;rbs_spacer=None;gc_cont=0.321	77.7778	XP_027822755.1	44.4444	XP_017910581.1	44.4444	AIL54361.1	33.3333
RQFTNLFFF	TcIL3000_7_510.1-p1	hypothetical protein, conserved	BoLA-N:02402	1	NP_001069153.1	66.6667	XP_019827245.1	66.6667	gnl|BL_ORD_ID|1270540 k87_11657527_7 # 5389 # 6768 # -1 # ID=96_7;partial=00;start_type=ATG;rbs_motif=AGGAG(G)/GGAGG;rbs_spacer=13-15bp;gc_cont=0.496	77.7778	XP_027834409.1	55.5556	XP_005691948.2	44.4444	ABO09808.1	55.5556
MIPRFRRAL	TcIL3000_7_510.1-p1	hypothetical protein, conserved	BoLA-N:00601, BoLA-N:00602, BoLA-N:03001, BoLA-N:01602	4	NP_001193114.1	66.6667	XP_019839388.1	66.6667	gnl|BL_ORD_ID|1941232 scaffold_149_53 # 68914 # 69801 # 1 # ID=3_53;partial=00;start_type=TTG;rbs_motif=GGAG/GAGG;rbs_spacer=5-10bp;gc_cont=0.364	77.7778	XP_004016464.1	44.4444	XP_017914714.1	44.4444	BAF32760.1	44.4444
YEALQAFEL	TcIL3000_7_510.1-p1	hypothetical protein, conserved	BoLA-N:02901	1	DAA27379.1	77.7778	XP_019820638.1	77.7778	gnl|BL_ORD_ID|1155954 scaffold_129_16 # 10747 # 11949 # -1 # ID=12_16;partial=00;start_type=ATG;rbs_motif=AAAA;rbs_spacer=9bp;gc_cont=0.527	100	XP_012034025.2	44.4444	XP_017905742.1	44.4444	YP_002600787.1	44.4444
KGPSTLPPL	TcIL3000_7_510.1-p1	hypothetical protein, conserved	BoLA-N:00102, BoLA-N:00101	2	NP_001192635.1	66.6667	XP_019815138.1	66.6667	gnl|BL_ORD_ID|1905201 scaffold_264_64 # 63787 # 64380 # -1 # ID=16_64;partial=00;start_type=ATG;rbs_motif=None;rbs_spacer=None;gc_cont=0.431	77.7778	XP_027835311.1	44.4444	XP_017914872.1	44.4444	BAF32760.1	22.2222
FAAGLVFNL	TcIL3000_7_6050.1-p1	ATP synthase F1, alpha subunit, putative	BoLA-AW10	1	PRF: 1712318A	77.7778	XP_019825453.1	77.7778	gnl|BL_ORD_ID|547276 scaffold_73_104 # 123402 # 124799 # -1 # ID=4_104;partial=00;start_type=ATG;rbs_motif=GGA/GAG/AGG;rbs_spacer=5-10bp;gc_cont=0.504	88.8889	XP_004006139.2	44.4444	XP_017910495.1	44.4444	AEO52638.1	44.4444
EMIGYVHSI	TcIL3000_7_6050.1-p1	ATP synthase F1, alpha subunit, putative	BoLA-T2c	1	XP_002695618.1	66.6667	XP_019836348.1	66.6667	gnl|BL_ORD_ID|75826 NODE_5853_length_14272_cov_14.7775_10 # 10716 # 12530 # 1 # ID=27_10;partial=00;start_type=ATG;rbs_motif=AGGA;rbs_spacer=5-10bp;gc_cont=0.562	77.7778	XP_014953766.1	55.5556	XP_017900461.1	55.5556	ANB44639.1	55.5556
RGARFVALF	TcIL3000_7_6050.1-p1	ATP synthase F1, alpha subunit, putative	BoLA-N:04701, BoLA-N:01101	2	XP_024842812.1	66.6667	XP_019810410.1	66.6667	gnl|BL_ORD_ID|1550413 k87_9016587_5 # 5255 # 7930 # -1 # ID=138_5;partial=00;start_type=ATG;rbs_motif=GGAG/GAGG;rbs_spacer=5-10bp;gc_cont=0.430	77.7778	XP_027822781.1	55.5556	XP_017910541.1	55.5556	NP_999374.1	33.3333
RSPVNYNLL	TcIL3000_7_6050.1-p1	ATP synthase F1, alpha subunit, putative	BoLA-N:05301, BoLA-N:04001, BoLA-N:03501, BoLA-N:00402, BoLA-N:00401, BoLA-N:00102, BoLA-N:00103, BoLA-N:00101, BoLA-N:03901	9	XP_024850953.1	66.6667	XP_019819058.1	66.6667	gnl|BL_ORD_ID|1761288 scaffold_10771_2 # 1275 # 2669 # -1 # ID=108_2;partial=00;start_type=GTG;rbs_motif=GGAGG;rbs_spacer=5-10bp;gc_cont=0.454	77.7778	XP_004010019.3	66.6667	XP_017898001.1	66.6667	AAC48702.1	22.2222
GQFWNPYFK	TcIL3000_8_1840.1-p1	cytochrome c1, heme protein, mitochondrial, putative	BoLA-N:05501	1	XP_024851787.1	55.5556	XP_019821112.1	55.5556	gnl|BL_ORD_ID|23691 NODE_4222_length_17280_cov_40.0707_12 # 13096 # 14187 # -1 # ID=232_12;partial=00;start_type=ATG;rbs_motif=AGGAG/GGAGG;rbs_spacer=11-12bp;gc_cont=0.518	77.7778	XP_027818725.1	22.2222	XP_017909843.1	66.6667	NP_008639.1	33.3333
SADSYSHFY	TcIL3000_8_3110.1-p1	ribosomal protein S9/S16, putative	BoLA-N:04801	1	NP_001094770.1	55.5556	XP_019808476.1	55.5556	gnl|BL_ORD_ID|279428 scaffold_608_13 # 14483 # 16027 # -1 # ID=22_13;partial=00;start_type=ATG;rbs_motif=TAAA;rbs_spacer=11bp;gc_cont=0.395	77.7778	XP_014957130.1	44.4444	XP_017916716.1	44.4444	NP_001106690.1	44.4444
ASDLAAHFL	TcIL3000_8_3150.1-p1	T-complex protein 1, gamma subunit, putative	BoLA-N:05601, BoLA-N:05401	2	NP_001012284.1	77.7778	XP_019840458.1	77.7778	gnl|BL_ORD_ID|716242 scaffold_2902_3 # 2350 # 3399 # -1 # ID=18_3;partial=00;start_type=ATG;rbs_motif=None;rbs_spacer=None;gc_cont=0.624	77.7778	XP_027822345.1	66.6667	XP_017911079.1	44.4444	XP_001925073.2	44.4444
VQFHPTGIY	TcIL3000_8_6450.1-p1	Succinate dehydrogenase [ubiquinone] flavoprotein subunit, mitochondrial	BoLA-N:00902, BoLA-T5	2	AAI05358.1	100	XP_019814724.1	66.6667	gnl|BL_ORD_ID|807018 scaffold_10863_2 # 1108 # 3090 # -1 # ID=167_2;partial=00;start_type=ATG;rbs_motif=AGGAG;rbs_spacer=5-10bp;gc_cont=0.638	88.8889	XP_014952772.2	66.6667	XP_017908357.1	66.6667	NP_008640.1	44.4444
YSMGGVPTL	TcIL3000_8_6450.1-p1	Succinate dehydrogenase [ubiquinone] flavoprotein subunit, mitochondrial	BoLA-N:03601, BoLA-NC2:00102, BoLA-NC2:00101	3	AAI05358.1	66.6667	XP_019812748.1	66.6667	gnl|BL_ORD_ID|969691 k87_19836031_54 # 83229 # 85553 # -1 # ID=144_54;partial=00;start_type=ATG;rbs_motif=GGA/GAG/AGG;rbs_spacer=5-10bp;gc_cont=0.561	77.7778	XP_027827436.1	66.6667	XP_017914579.1	66.6667	AII03007.1	22.2222
GQRAKSMTF	TcIL3000_9_2070.1-p1	40S ribosomal protein S3, putative	BoLA-HD6	1	NP_000996.2	88.8889	XP_019831012.1	88.8889	gnl|BL_ORD_ID|1023086 scaffold_1432_5 # 4370 # 4636 # -1 # ID=27_5;partial=00;start_type=ATG;rbs_motif=None;rbs_spacer=None;gc_cont=0.562	77.7778	XP_027825516.1	77.7778	XP_017906641.1	77.7778	AII02995.1	33.3333
EHNWMFAEI	TcIL3000_9_4570.1-p1	Chromosome passenger complex (CPC) protein INCENP N terminal, putative	BoLA-N:05001	1	XP_024855981.1	55.5556	XP_019826963.1	55.5556	gnl|BL_ORD_ID|1070722 scaffold_4861_2 # 1452 # 2468 # 1 # ID=75_2;partial=00;start_type=ATG;rbs_motif=None;rbs_spacer=None;gc_cont=0.534	66.6667	XP_027829418.1	33.3333	XP_017912141.1	33.3333	XP_020935033.1	44.4444
SLPKRLFAL	TcIL3000_9_4570.1-p1	Chromosome passenger complex (CPC) protein INCENP N terminal, putative	BoLA-N:02501, BoLA-N:00601, BoLA-N:00602, BoLA-N:00102, BoLA-N:00103, BoLA-N:01602, BoLA-N:01601	7	XP_002691922.1	66.6667	XP_019827104.1	66.6667	gnl|BL_ORD_ID|203334 scaffold_16_66 # 73552 # 74550 # -1 # ID=2_66;partial=00;start_type=ATG;rbs_motif=TAA;rbs_spacer=12bp;gc_cont=0.475	77.7778	XP_027815821.1	33.3333	XP_017898782.1	33.3333	NP_008639.1	22.2222
SEMRAWYWK	TcIL3000_9_4570.1-p1	Chromosome passenger complex (CPC) protein INCENP N terminal, putative	BoLA-N:04201	1	NP_001095539.1	55.5556	XP_019817650.1	66.6667	gnl|BL_ORD_ID|1213282 scaffold_13_31 # 37684 # 42387 # 1 # ID=2_31;partial=00;start_type=ATG;rbs_motif=AATAA;rbs_spacer=7bp;gc_cont=0.517	66.6667	XP_014956739.2	22.2222	XP_017898801.1	55.5556	XP_020943143.1	33.3333
AMWSQDSPY	TcIL3000_9_6470.1-p1	hypothetical protein, conserved	BoLA-N:00901	1	NP_001193092.1	66.6667	XP_019825232.1	66.6667	gnl|BL_ORD_ID|1270507 k87_11292426_4 # 2696 # 4981 # -1 # ID=91_4;partial=00;start_type=ATG;rbs_motif=AGGAG;rbs_spacer=5-10bp;gc_cont=0.480	66.6667	XP_004010678.2	44.4444	XP_005683329.2	55.5556	AIL54370.1	22.2222
KSYGVGSFL	TevSTIB805.1.140-t26_1-p1	retrotransposon hot spot (RHS) protein, putative	BoLA-NC2:00102, BoLA-NC2:00101	2	NP_001075928.1	66.6667	XP_019812861.1	66.6667	gnl|BL_ORD_ID|1201045 scaffold_2855_23 # 20811 # 22007 # 1 # ID=39_23;partial=00;start_type=ATG;rbs_motif=AATAA;rbs_spacer=3bp;gc_cont=0.576	77.7778	CAA44368.1	44.4444	XP_017903215.1	44.4444	NP_001302542.1	44.4444
SAPEYHERL	TevSTIB805.1.140-t26_1-p1	retrotransposon hot spot (RHS) protein, putative	BoLA-N:05301, BoLA-N:02501, BoLA-N:03801, BoLA-N:00402, BoLA-N:00401, BoLA-N:00102, BoLA-N:00101, BoLA-N:02702, BoLA-N:02701	9	XP_004004643.2	66.6667	XP_019826462.1	66.6667	gnl|BL_ORD_ID|1473072 scaffold_116_52 # 65148 # 66434 # -1 # ID=4_52;partial=00;start_type=ATG;rbs_motif=TAAAA;rbs_spacer=15bp;gc_cont=0.494	77.7778	XP_012033146.2	55.5556	XP_017898495.1	22.2222	API70756.1	44.4444
VGPLPRFVF	TevSTIB805.1.140-t26_1-p1	retrotransposon hot spot (RHS) protein, putative	BoLA-N:04001	1	NP_001341293.1	66.6667	XP_019823060.1	66.6667	gnl|BL_ORD_ID|793606 scaffold_62_52 # 65426 # 66487 # 1 # ID=7_52;partial=00;start_type=ATG;rbs_motif=AAAA;rbs_spacer=3bp;gc_cont=0.583	77.7778	XP_027820685.1	55.5556	XP_013824398.2	55.5556	NP_001295758.1	22.2222
VEMTYFQAI	TevSTIB805.10.4620-t26_1-p1	2-oxoisovalerate dehydrogenase beta subunit, mitochondrial precursor, putative	BoLA-N:02901	1	XP_024837557.1	88.8889	XP_019838809.1	88.8889	gnl|BL_ORD_ID|1876227 k87_16346902_4 # 2980 # 3735 # -1 # ID=113_4;partial=00;start_type=ATG;rbs_motif=AGGAGG;rbs_spacer=5-10bp;gc_cont=0.632	66.6667	XP_027832198.1	44.4444	XP_017913375.1	44.4444	NP_001302593.1	44.4444
ITMRLPIPK	TevSTIB805.10.4620-t26_1-p1	2-oxoisovalerate dehydrogenase beta subunit, mitochondrial precursor, putative	BoLA-N:01201	1	DAA31171.1	88.8889	XP_019813006.1	88.8889	gnl|BL_ORD_ID|1496425 k87_57555657_3 # 976 # 2235 # -1 # ID=198_3;partial=00;start_type=ATG;rbs_motif=GGAG/GAGG;rbs_spacer=5-10bp;gc_cont=0.437	77.7778	XP_027826602.1	66.6667	XP_017905681.1	44.4444	AXE72009.1	22.2222
AEVQFADYI	TevSTIB805.10.4620-t26_1-p1	2-oxoisovalerate dehydrogenase beta subunit, mitochondrial precursor, putative	BoLA-N:02901, BoLA-N:01901	2	NP_776932.1	88.8889	XP_019822635.1	88.8889	gnl|BL_ORD_ID|1779147 k87_27155514_9 # 7574 # 10978 # -1 # ID=141_9;partial=00;start_type=ATG;rbs_motif=None;rbs_spacer=None;gc_cont=0.416	77.7778	XP_027819916.1	44.4444	XP_017908421.1	44.4444	AAA51292.1	44.4444
AMIARSGEL	TevSTIB805.10.4720-t26_1-p1	pumillo RNA binding protein PUF1	BoLA-N:01501, BoLA-N:01502	2	XP_005201350.1	66.6667	XP_019836968.1	66.6667	gnl|BL_ORD_ID|1742095 scaffold_8720_6 # 5908 # 7347 # -1 # ID=77_6;partial=01;start_type=Edge;rbs_motif=None;rbs_spacer=None;gc_cont=0.504	77.7778	XP_027833108.1	77.7778	XP_013824381.1	77.7778	O13010.1	44.4444
MTPTQYMPL	TevSTIB805.10.4720-t26_1-p1	pumillo RNA binding protein PUF1	BoLA-N:05301, BoLA-N:02501, BoLA-N:03501, BoLA-N:03801, BoLA-N:00402, BoLA-N:00401, BoLA-N:00102, BoLA-N:00103, BoLA-N:00101, BoLA-N:02702, BoLA-N:02701	11	DAA28611.1	77.7778	XP_019817618.1	77.7778	gnl|BL_ORD_ID|127128 NODE_57951_length_2547_cov_5.33868_1 # 1 # 2547 # 1 # ID=52_1;partial=11;start_type=Edge;rbs_motif=None;rbs_spacer=None;gc_cont=0.423	77.7778	XP_004018912.2	44.4444	XP_005687919.1	77.7778	NP_001302542.1	44.4444
SEFLLLLEV	TevSTIB805.10.4720-t26_1-p1	pumillo RNA binding protein PUF1	BoLA-N:02001, BoLA-N:01901	2	NP_001039549.1	66.6667	XP_019818881.1	88.8889	gnl|BL_ORD_ID|1774749 k87_10066972_8 # 5112 # 6992 # -1 # ID=62_8;partial=00;start_type=ATG;rbs_motif=GGA/GAG/AGG;rbs_spacer=5-10bp;gc_cont=0.305	77.7778	XP_014959282.2	44.4444	XP_017895136.1	44.4444	AII02995.1	44.4444
GKYERAALF	TevSTIB805.10.4740-t26_1-p1	stress-inducible protein STI1-like, putative	BoLA-D18.4	1	NP_001095400.2	66.6667	XP_019816282.1	66.6667	gnl|BL_ORD_ID|650095 scaffold_206_95 # 107804 # 110077 # -1 # ID=9_95;partial=00;start_type=ATG;rbs_motif=AGGA;rbs_spacer=5-10bp;gc_cont=0.590	77.7778	XP_012029785.2	33.3333	XP_005678968.2	44.4444	XP_003131236.1	44.4444
ARYEYFLAY	TevSTIB805.10.7310-t26_1-p1	Sterol methyltransferase, putative	BoLA-N:02201	1	XP_005212827.1	55.5556	XP_019825865.1	55.5556	gnl|BL_ORD_ID|1582505 scaffold_136_201 # 227758 # 228006 # 1 # ID=3_201;partial=00;start_type=ATG;rbs_motif=AGGA;rbs_spacer=5-10bp;gc_cont=0.337	66.6667	XP_027825625.1	44.4444	XP_017917244.1	55.5556	NP_001302609.1	55.5556
YEWCLTDLY	TevSTIB805.10.7310-t26_1-p1	Sterol methyltransferase, putative	BoLA-N:02001, BoLA-N:04201	2	NP_001029706.1	66.6667	XP_019827349.1	66.6667	gnl|BL_ORD_ID|953324 scaffold_66_119 # 154268 # 154750 # -1 # ID=9_119;partial=00;start_type=ATG;rbs_motif=TAGAA;rbs_spacer=9bp;gc_cont=0.499	77.7778	XP_027817608.1	55.5556	XP_017895827.1	55.5556	NP_001157120.1	22.2222
NEFDGAYAI	TevSTIB805.10.7310-t26_1-p1	Sterol methyltransferase, putative	BoLA-N:02901, BoLA-N:01901	2	XP_015328347.1	66.6667	XP_019843660.1	77.7778	gnl|BL_ORD_ID|993395 scaffold_175_65 # 70875 # 71939 # 1 # ID=14_65;partial=00;start_type=ATG;rbs_motif=TAAAA;rbs_spacer=11bp;gc_cont=0.509	77.7778	XP_027830602.1	44.4444	XP_005693289.2	33.3333	ANB44641.1	44.4444
TNVSHISSL	TevSTIB805.2.700-t26_1-p1	leucine-rich repeat protein (LRRP, pseudogene), putative,leucine-rich repeat protein (LRRP), frameshift	BoLA-N:05001	1	NP_001070474.1	77.7778	XP_019812160.1	77.7778	gnl|BL_ORD_ID|346597 scaffold_648_37 # 38681 # 39406 # 1 # ID=12_37;partial=00;start_type=ATG;rbs_motif=GGA/GAG/AGG;rbs_spacer=5-10bp;gc_cont=0.530	88.8889	XP_004019100.2	55.5556	XP_017921406.1	44.4444	AEQ77028.1	44.4444
WLHEYTFPL	TevSTIB805.5.5140-t26_1-p1	guanine deaminase, putative,guanase, putative,guanine aminase, putative,guanine aminohydrolase, putative	BoLA-T2c, BoLA-NC1:00101, BoLA-NC1:00201, BoLA-NC1:00301, BoLA-N:00501	5	XP_024831684.1	77.7778	XP_019829941.1	77.7778	gnl|BL_ORD_ID|1335245 scaffold_371_50 # 61493 # 62743 # -1 # ID=8_50;partial=00;start_type=ATG;rbs_motif=AGGAG;rbs_spacer=5-10bp;gc_cont=0.566	77.7778	XP_014956647.2	55.5556	XP_013825350.1	55.5556	NP_001106759.1	22.2222
SNFYFSGAV	TevSTIB805.5.5140-t26_1-p1	guanine deaminase, putative,guanase, putative,guanine aminase, putative,guanine aminohydrolase, putative	BoLA-N:05001	1	NP_001193724.1	66.6667	XP_019822781.1	66.6667	gnl|BL_ORD_ID|1633072 k87_14637251_6 # 4591 # 5151 # -1 # ID=187_6;partial=00;start_type=ATG;rbs_motif=AGGAGG;rbs_spacer=3-4bp;gc_cont=0.533	77.7778	XP_027818127.1	33.3333	XP_017897937.1	33.3333	NP_999139.1	44.4444
NLTDFAHNL	TevSTIB805.5.5170-t26_1-p1	hypothetical protein, conserved	BoLA-T2c	1	XP_024855289.1	66.6667	XP_019825065.1	66.6667	gnl|BL_ORD_ID|620656 scaffold_3287_12 # 10694 # 11194 # -1 # ID=61_12;partial=00;start_type=ATG;rbs_motif=AGGAGG;rbs_spacer=5-10bp;gc_cont=0.551	88.8889	XP_027815877.1	55.5556	XP_017898163.1	55.5556	NP_999524.1	22.2222
STFSRTGML	TevSTIB805.9.11090-t26_1-p1	expression site-associated gene 4 (ESAG4) protein, putative	BoLA-N:03601	1	XP_002684727.3	77.7778	XP_019822535.1	77.7778	gnl|BL_ORD_ID|1486336 scaffold_4357_1 # 2 # 985 # 1 # ID=42_1;partial=10;start_type=Edge;rbs_motif=None;rbs_spacer=None;gc_cont=0.555	77.7778	XP_027812576.1	44.4444	XP_017916466.1	44.4444	NP_001106757.1	22.2222
DSVTLHSPL	TevSTIB805.9.11090-t26_1-p1	expression site-associated gene 4 (ESAG4) protein, putative	BoLA-N:05001	1	XP_010808812.1	66.6667	XP_019826581.1	66.6667	gnl|BL_ORD_ID|1415122 scaffold_3439_16 # 27627 # 29735 # 1 # ID=50_16;partial=00;start_type=GTG;rbs_motif=GGA/GAG/AGG;rbs_spacer=5-10bp;gc_cont=0.684	77.7778	XP_027822084.1	44.4444	XP_017914091.1	44.4444	NP_001106690.1	22.2222
ALMKMTNTL	TevSTIB805.9.11090-t26_1-p1	expression site-associated gene 4 (ESAG4) protein, putative	BoLA-N:01502	1	XP_010812217.1	66.6667	XP_019832851.1	66.6667	gnl|BL_ORD_ID|1425552 scaffold_3436_6 # 4760 # 6214 # -1 # ID=47_6;partial=00;start_type=ATG;rbs_motif=AGGAGG;rbs_spacer=5-10bp;gc_cont=0.447	77.7778	XP_027812447.1	44.4444	XP_017916583.1	44.4444	YP_002600787.1	33.3333
SGAQVFLEL	TevSTIB805.9.11090-t26_1-p1	expression site-associated gene 4 (ESAG4) protein, putative	BoLA-N:00101	1	XP_002696270.4	66.6667	XP_019837260.1	66.6667	gnl|BL_ORD_ID|1182055 scaffold_411_14 # 11625 # 12692 # -1 # ID=14_14;partial=00;start_type=ATG;rbs_motif=None;rbs_spacer=None;gc_cont=0.610	88.8889	XP_027829802.1	33.3333	XP_017919406.1	33.3333	NP_001302609.1	44.4444
SQVSPFPGK	TevSTIB805.9.11090-t26_1-p1	expression site-associated gene 4 (ESAG4) protein, putative	BoLA-N:05501	1	NP_001193099.1	66.6667	XP_019814248.1	66.6667	gnl|BL_ORD_ID|1167689 scaffold_31_129 # 146739 # 147713 # -1 # ID=2_129;partial=00;start_type=GTG;rbs_motif=AAA;rbs_spacer=8bp;gc_cont=0.538	77.7778	XP_027812783.1	66.6667	XP_017898111.1	44.4444	AHH30007.1	44.4444
THETHSFLY	TvY486_1100540:mRNA-p1	dynein light chain, putative	BoLA-N:04801	1	XP_024852897.1	66.6667	XP_019822516.1	66.6667	gnl|BL_ORD_ID|1612684 scaffold_6451_4 # 1857 # 3617 # 1 # ID=71_4;partial=00;start_type=GTG;rbs_motif=AGxAGG/AGGxGG;rbs_spacer=11-12bp;gc_cont=0.431	66.6667	XP_027833100.1	55.5556	XP_017913483.1	55.5556	NP_001163994.1	44.4444
1Antigen name and annotation are those reported in the parasite proteome of origin from TriTrypDB [12].
2BoLa alleles to which IEDB tool "MHC-I Binding Prediction" (http://tools.iedb.org/mhci/) reported a high binding prediction.
3Bos taurus (tax id: 9913), Bos indicus (tax id: 9915), Ovis aries (tax id: 9940), Capra hircus (tax id: 9925) and Sus scrofa (tax id: 9825) non-redundant protein collection protein sequences are identified by their accession reference number at NCBI or PDB id.
4Percentage of identity (number of identical residues per queried length) of each epitope to its corresponding blasted cow microbiome or Bos taurus and Bos indicus hit (NCBI or PDB Accesion name). -, means there is no hit
Note: those epitopes with an Id % ≥70% to proteins in cows, sheep, goats and pigs were dismissed (shown in light grey).
5Protein hits in the cow microbiome [20] are identified by the sequencing project "scaffold_..." ID, which is preceded by an ID generated by BLAST (for details see http://biopython.org/DIST/docs/api/Bio.SearchIO.BlastIO-module.html).
